# Supplementary material for: The influence of spinal venous blood pressure on cerebrospinal fluid pressure
Source: Sci Rep. 2023 Nov 28;13:20989. doi: 10.1038/s41598-023-48334-8 (PMC10684553; doi:10.1038/s41598-023-48334-8)
Supplement: Supplementary file 9 — Supplementary Information 7. [file 41598_2023_48334_MOESM9_ESM.xlsx]

## Sheet: Sheet1
Data Exported from MiDAS DA
Device		Dev2 - PCI-6024E
Rate (Hz)		4000					Sync. Out Rate (fps)	1000
Buffer Size (sec)		120
Total Samples		480000
Trigger Type		RisingEdge
Trigger Percentage		100
	Channels
		chan. 1	chan. 2	chan. 3	chan. 4	chan. 5	chan. 6
	Name	New Channel 0	New Channel 1	New Channel 2	New Channel 3	New Channel 4	New Channel 5
	Units	volts	volts	volts	volts	volts	volts
	Scale	1	1	-1	1	-1	1
	Offset	0	0	0	0	0	0
Data
time	index	chan. 1	chan. 2	chan. 3	chan. 4	chan. 5	chan. 6
-119.997	-479988	0.180664	0	0.576172	-5.93262	0.0341797	0
-119.997	-479987	0.180664	-0.00488281	0.576172	-5.92773	0.0292969	0
-119.996	-479986	0.180664	0	0.576172	-5.91797	0.0341797	0
-119.996	-479985	0.180664	0	0.576172	-5.91309	0.0341797	0
-119.996	-479984	0.180664	0	0.576172	-5.89844	0.0341797	0
-119.996	-479983	0.180664	0	0.576172	-5.88867	0.0390625	0
-119.996	-479982	0.180664	0	0.576172	-5.88379	0.0341797	0
-119.995	-479981	0.180664	-0.00488281	0.576172	-5.87402	0.0341797	0
-119.995	-479980	0.180664	0	0.576172	-5.86914	0.0341797	0
-119.995	-479979	0.180664	-0.00488281	0.581055	-5.86914	0.0341797	0
-119.995	-479978	0.180664	0	0.581055	-5.86426	0.0292969	0
-119.994	-479977	0.180664	0	0.576172	-5.85938	0.0292969	0
-119.994	-479976	0.180664	-0.00488281	0.581055	-5.85938	0.0341797	0
-119.994	-479975	0.185547	0	0.576172	-5.84961	0.0341797	0.00488281
-119.993	-479974	0.180664	-0.00488281	0.576172	-5.84473	0.0292969	0
-119.993	-479973	0.180664	0	0.576172	-5.83984	0.0244141	0
-119.993	-479972	0.180664	0	0.576172	-5.83496	0.0195312	0
-119.993	-479971	0.185547	0	0.576172	-5.83008	0.0195312	0
-119.993	-479970	0.180664	0	0.576172	-5.8252	0.0195312	0
-119.992	-479969	0.180664	0	0.576172	-5.8252	0.0195312	0
-119.992	-479968	0.180664	0	0.576172	-5.83008	0.0244141	0
-119.992	-479967	0.180664	-0.00488281	0.576172	-5.83496	0.0195312	0
-119.992	-479966	0.180664	0	0.576172	-5.83496	0.0146484	0
-119.991	-479965	0.180664	0	0.576172	-5.84473	0.0146484	0
-119.991	-479964	0.185547	0	0.576172	-5.84961	0.0146484	0
-119.991	-479963	0.180664	-0.00488281	0.576172	-5.84961	0.0146484	0
-119.99	-479962	0.180664	0	0.576172	-5.85449	0.0195312	0
-119.99	-479961	0.180664	0	0.576172	-5.85938	0.0195312	0
-119.99	-479960	0.185547	-0.00488281	0.571289	-5.85938	0.0146484	0
-119.99	-479959	0.180664	-0.00488281	0.571289	-5.85938	0.0146484	0
-119.99	-479958	0.180664	-0.00488281	0.576172	-5.84961	0.00976562	0
-119.989	-479957	0.180664	0	0.571289	-5.83984	0.0146484	0
-119.989	-479956	0.180664	0	0.571289	-5.83008	0.0146484	0
-119.989	-479955	0.180664	0	0.571289	-5.8252	0.0146484	0
-119.989	-479954	0.180664	-0.00488281	0.571289	-5.81543	0.0146484	0
-119.988	-479953	0.180664	0	0.571289	-5.80566	0.0146484	0
-119.988	-479952	0.180664	-0.00488281	0.576172	-5.80078	0.00976562	0
-119.988	-479951	0.180664	0	0.571289	-5.80078	0.0146484	0
-119.987	-479950	0.180664	-0.00488281	0.571289	-5.7959	0.0195312	0
-119.987	-479949	0.180664	0	0.576172	-5.79102	0.0146484	0
-119.987	-479948	0.180664	-0.00488281	0.576172	-5.78613	0.0146484	0.00488281
-119.987	-479947	0.180664	-0.00488281	0.581055	-5.77637	0.0195312	0
-119.987	-479946	0.180664	0	0.576172	-5.77148	0.0195312	0
-119.986	-479945	0.175781	0	0.576172	-5.7666	0.0244141	0
-119.986	-479944	0.175781	0	0.576172	-5.75684	0.0244141	0
-119.986	-479943	0.180664	0	0.576172	-5.75195	0.0195312	0
-119.986	-479942	0.180664	0	0.571289	-5.75195	0.0244141	0
-119.985	-479941	0.180664	-0.00488281	0.576172	-5.74707	0.0244141	0
-119.985	-479940	0.180664	0	0.571289	-5.74219	0.0244141	0
-119.985	-479939	0.180664	0	0.576172	-5.74707	0.0244141	0
-119.984	-479938	0.180664	-0.00488281	0.576172	-5.74707	0.0195312	0
-119.984	-479937	0.180664	-0.00488281	0.571289	-5.74707	0.0146484	0.00488281
-119.984	-479936	0.180664	-0.00488281	0.571289	-5.74219	0.0146484	0
-119.984	-479935	0.180664	0	0.571289	-5.74219	0.0195312	0
-119.984	-479934	0.180664	-0.00488281	0.571289	-5.7373	0.0195312	0
-119.983	-479933	0.180664	0	0.571289	-5.74219	0.0146484	0
-119.983	-479932	0.180664	0	0.571289	-5.7373	0.0146484	0
-119.983	-479931	0.180664	-0.00488281	0.571289	-5.73242	0.00976562	0
-119.983	-479930	0.180664	-0.00488281	0.571289	-5.73242	0.00976562	0
-119.982	-479929	0.180664	-0.00488281	0.571289	-5.73242	0.00976562	0
-119.982	-479928	0.180664	-0.00488281	0.571289	-5.73242	0.00976562	0
-119.982	-479927	0.180664	-0.00488281	0.571289	-5.72754	0.00976562	0
-119.981	-479926	0.180664	-0.00488281	0.576172	-5.72754	0.00488281	0
-119.981	-479925	0.180664	0	0.576172	-5.73242	0.00976562	0
-119.981	-479924	0.180664	-0.00488281	0.571289	-5.73242	0	0
-119.981	-479923	0.180664	-0.00488281	0.571289	-5.72754	0	0.00488281
-119.981	-479922	0.180664	-0.00488281	0.576172	-5.72754	0	0
-119.98	-479921	0.180664	-0.00488281	0.571289	-5.71777	-0.00488281	0.00488281
-119.98	-479920	0.180664	0	0.571289	-5.71289	-0.00488281	0
-119.98	-479919	0.180664	-0.00488281	0.571289	-5.70801	0.00488281	0
-119.98	-479918	0.180664	0	0.571289	-5.69336	0.00488281	0
-119.979	-479917	0.180664	0	0.576172	-5.68848	0.00488281	0
-119.979	-479916	0.180664	0	0.571289	-5.67383	0.00488281	0
-119.979	-479915	0.180664	0	0.571289	-5.66895	0.00488281	0
-119.978	-479914	0.180664	0	0.571289	-5.66406	0.00488281	0
-119.978	-479913	0.180664	0	0.576172	-5.65918	0.00488281	0
-119.978	-479912	0.180664	0	0.576172	-5.65918	0.00488281	0
-119.978	-479911	0.185547	0	0.576172	-5.6543	0	0.00488281
-119.978	-479910	0.180664	0	0.571289	-5.64941	0	0
-119.977	-479909	0.180664	0	0.571289	-5.64453	0	0
-119.977	-479908	0.180664	0	0.571289	-5.63965	0.00488281	0
-119.977	-479907	0.180664	0	0.571289	-5.63965	0.00976562	0
-119.977	-479906	0.180664	0	0.571289	-5.63477	0.00976562	0
-119.976	-479905	0.180664	0	0.571289	-5.62988	0.00488281	0
-119.976	-479904	0.180664	0	0.571289	-5.62012	0.00976562	0
-119.976	-479903	0.180664	-0.00488281	0.576172	-5.61523	0.00976562	0
-119.975	-479902	0.180664	0	0.571289	-5.62012	0.0146484	0
-119.975	-479901	0.180664	0	0.571289	-5.625	0.0146484	0
-119.975	-479900	0.180664	0	0.571289	-5.625	0.00976562	0
-119.975	-479899	0.180664	-0.00488281	0.571289	-5.62988	0.00488281	0
-119.975	-479898	0.180664	0	0.571289	-5.63477	0.00488281	0
-119.974	-479897	0.180664	0	0.571289	-5.63965	0.00488281	0
-119.974	-479896	0.185547	0	0.571289	-5.64453	0	0
-119.974	-479895	0.185547	-0.00488281	0.571289	-5.64453	0	0
-119.974	-479894	0.185547	0	0.571289	-5.64941	0.00976562	0
-119.973	-479893	0.180664	0	0.571289	-5.64941	0.00976562	0
-119.973	-479892	0.180664	0	0.571289	-5.63965	0.00976562	0
-119.973	-479891	0.180664	-0.00488281	0.571289	-5.62988	0.00976562	0
-119.972	-479890	0.180664	0	0.576172	-5.62012	0.00976562	0
-119.972	-479889	0.185547	0	0.571289	-5.61523	0.00976562	0
-119.972	-479888	0.180664	-0.00488281	0.576172	-5.60059	0.0146484	0
-119.972	-479887	0.185547	-0.00488281	0.571289	-5.5957	0.0146484	0
-119.972	-479886	0.185547	0	0.571289	-5.59082	0.0146484	0
-119.971	-479885	0.180664	0	0.576172	-5.58594	0.0146484	0
-119.971	-479884	0.185547	-0.00488281	0.576172	-5.57617	0.0195312	0
-119.971	-479883	0.180664	0	0.571289	-5.57129	0.0244141	0
-119.971	-479882	0.180664	0	0.571289	-5.57129	0.0146484	0
-119.97	-479881	0.180664	0	0.576172	-5.56641	0.0146484	0
-119.97	-479880	0.180664	0	0.576172	-5.55664	0.0146484	0
-119.97	-479879	0.180664	-0.00488281	0.571289	-5.54688	0.0195312	0
-119.969	-479878	0.180664	0	0.576172	-5.53711	0.0195312	0
-119.969	-479877	0.180664	0	0.576172	-5.53223	0.0195312	0
-119.969	-479876	0.180664	-0.00488281	0.576172	-5.53223	0.00976562	0
-119.969	-479875	0.185547	0	0.571289	-5.52734	0.00976562	0
-119.969	-479874	0.180664	-0.00488281	0.571289	-5.52246	0.00976562	0
-119.968	-479873	0.180664	0	0.571289	-5.52246	0.00976562	0
-119.968	-479872	0.180664	-0.00488281	0.576172	-5.52246	0.0146484	0
-119.968	-479871	0.180664	0	0.576172	-5.52246	0.0146484	0
-119.968	-479870	0.180664	0	0.576172	-5.52734	0.00976562	0
-119.967	-479869	0.180664	0	0.571289	-5.52246	0.00976562	0
-119.967	-479868	0.180664	0	0.571289	-5.52246	0.0146484	0
-119.967	-479867	0.180664	-0.00488281	0.571289	-5.52246	0.0146484	0
-119.966	-479866	0.180664	-0.00488281	0.571289	-5.5127	0.0195312	0
-119.966	-479865	0.180664	-0.00488281	0.571289	-5.51758	0.0146484	0
-119.966	-479864	0.180664	-0.00488281	0.571289	-5.5127	0.0195312	0
-119.966	-479863	0.180664	0	0.571289	-5.5127	0.0244141	0
-119.966	-479862	0.180664	-0.00488281	0.571289	-5.5127	0.0195312	0.00488281
-119.965	-479861	0.180664	-0.00488281	0.566406	-5.50781	0.0244141	0
-119.965	-479860	0.175781	-0.00488281	0.571289	-5.50781	0.0244141	0.00488281
-119.965	-479859	0.180664	0	0.571289	-5.50781	0.0195312	0
-119.965	-479858	0.180664	-0.00488281	0.576172	-5.50781	0.0244141	0
-119.964	-479857	0.180664	0	0.571289	-5.50293	0.0244141	0
-119.964	-479856	0.185547	-0.00488281	0.571289	-5.50293	0.0244141	0
-119.964	-479855	0.180664	-0.00488281	0.571289	-5.49805	0.0244141	0
-119.963	-479854	0.180664	0	0.576172	-5.48828	0.0244141	0
-119.963	-479853	0.180664	-0.00488281	0.576172	-5.4834	0.0341797	0
-119.963	-479852	0.180664	-0.00488281	0.571289	-5.47363	0.0341797	0
-119.963	-479851	0.180664	-0.00488281	0.571289	-5.45898	0.0341797	0
-119.963	-479850	0.180664	0	0.571289	-5.44922	0.0341797	0
-119.962	-479849	0.180664	-0.00488281	0.571289	-5.43945	0.0292969	0
-119.962	-479848	0.180664	0	0.571289	-5.42969	0.0341797	0
-119.962	-479847	0.180664	-0.00488281	0.566406	-5.4248	0.0341797	0
-119.962	-479846	0.185547	-0.00488281	0.571289	-5.41992	0.0341797	0
-119.961	-479845	0.180664	0	0.571289	-5.41992	0.0341797	0
-119.961	-479844	0.185547	0	0.566406	-5.41504	0.0341797	0
-119.961	-479843	0.185547	0	0.566406	-5.41016	0.0341797	0
-119.96	-479842	0.180664	-0.00488281	0.566406	-5.40039	0.0244141	0
-119.96	-479841	0.180664	-0.00488281	0.566406	-5.39551	0.0244141	0
-119.96	-479840	0.180664	-0.00488281	0.566406	-5.39062	0.0244141	0
-119.96	-479839	0.180664	0	0.566406	-5.38086	0.0195312	0
-119.96	-479838	0.180664	0	0.566406	-5.37598	0.0244141	0
-119.959	-479837	0.180664	0	0.566406	-5.37598	0.0195312	0
-119.959	-479836	0.180664	0	0.566406	-5.37109	0.0195312	0.00488281
-119.959	-479835	0.180664	0	0.566406	-5.37109	0.0244141	0.00488281
-119.959	-479834	0.180664	0	0.566406	-5.37109	0.0146484	0.00488281
-119.958	-479833	0.180664	0	0.566406	-5.37598	0.00976562	0
-119.958	-479832	0.180664	-0.00488281	0.566406	-5.37598	0.0146484	0
-119.958	-479831	0.180664	0	0.566406	-5.38086	0.00976562	0
-119.957	-479830	0.180664	0	0.561523	-5.38086	0.00488281	0
-119.957	-479829	0.180664	-0.00488281	0.561523	-5.38574	0.00488281	0
-119.957	-479828	0.180664	0	0.566406	-5.39062	0.00488281	0
-119.957	-479827	0.180664	0	0.566406	-5.39062	0.00488281	0
-119.957	-479826	0.180664	0	0.566406	-5.38086	0.00488281	0
-119.956	-479825	0.180664	0	0.566406	-5.37598	0.00488281	0
-119.956	-479824	0.180664	0	0.566406	-5.36621	0.00976562	0
-119.956	-479823	0.180664	-0.00488281	0.566406	-5.35156	0.0146484	0
-119.956	-479822	0.180664	0	0.566406	-5.3418	0.00976562	0
-119.955	-479821	0.180664	0	0.566406	-5.33203	0.00976562	0
-119.955	-479820	0.180664	-0.00488281	0.566406	-5.32227	0.00976562	0
-119.955	-479819	0.180664	0	0.566406	-5.31738	0.00488281	0
-119.954	-479818	0.180664	0	0.566406	-5.30762	0.00488281	0
-119.954	-479817	0.180664	-0.00488281	0.561523	-5.29785	0.00976562	0
-119.954	-479816	0.180664	0	0.561523	-5.29785	0.00488281	0
-119.954	-479815	0.180664	0	0.561523	-5.28809	0.00488281	0
-119.954	-479814	0.185547	-0.00488281	0.556641	-5.2832	0	0
-119.953	-479813	0.185547	0	0.561523	-5.26855	0	0
-119.953	-479812	0.180664	0	0.556641	-5.25879	0	0
-119.953	-479811	0.180664	-0.00488281	0.561523	-5.25391	0	0
-119.953	-479810	0.180664	0	0.561523	-5.24414	0	0
-119.952	-479809	0.180664	0	0.561523	-5.23926	0	0
-119.952	-479808	0.180664	0	0.561523	-5.23438	0	0
-119.952	-479807	0.180664	-0.00488281	0.561523	-5.22949	0.00488281	0
-119.951	-479806	0.180664	-0.00488281	0.561523	-5.22949	0.00488281	0
-119.951	-479805	0.180664	-0.00488281	0.561523	-5.22461	0.00488281	0
-119.951	-479804	0.180664	0	0.566406	-5.22461	0	0
-119.951	-479803	0.180664	-0.00488281	0.566406	-5.21973	-0.00488281	0.00488281
-119.951	-479802	0.180664	-0.00488281	0.561523	-5.21973	-0.00488281	0
-119.95	-479801	0.180664	-0.00488281	0.566406	-5.20996	0	0
-119.95	-479800	0.180664	0	0.566406	-5.20508	0	0
-119.95	-479799	0.180664	-0.00488281	0.566406	-5.2002	0.00488281	0
-119.95	-479798	0.180664	-0.00488281	0.561523	-5.19531	0.00488281	0
-119.949	-479797	0.180664	-0.00488281	0.561523	-5.19531	0	0
-119.949	-479796	0.180664	-0.00488281	0.561523	-5.19043	0	0.00488281
-119.949	-479795	0.180664	-0.00488281	0.561523	-5.18555	-0.00488281	0.00488281
-119.948	-479794	0.180664	-0.00488281	0.561523	-5.18555	0	0
-119.948	-479793	0.180664	0	0.561523	-5.18066	0	0.00488281
-119.948	-479792	0.180664	-0.00488281	0.566406	-5.18066	0	0
-119.948	-479791	0.180664	-0.00488281	0.566406	-5.18066	0.00488281	0
-119.948	-479790	0.180664	0	0.561523	-5.17578	0.00488281	0
-119.947	-479789	0.180664	0	0.561523	-5.1709	0.00488281	0
-119.947	-479788	0.180664	-0.00488281	0.566406	-5.16602	0	0.00488281
-119.947	-479787	0.180664	-0.00488281	0.566406	-5.15625	0.00488281	0
-119.947	-479786	0.180664	0	0.566406	-5.14648	0.00488281	0
-119.946	-479785	0.180664	-0.00488281	0.566406	-5.13184	0	0.00488281
-119.946	-479784	0.180664	0	0.561523	-5.11719	-0.00488281	0.00488281
-119.946	-479783	0.175781	-0.00488281	0.566406	-5.10742	-0.00976562	0.00488281
-119.945	-479782	0.180664	-0.00488281	0.566406	-5.09277	-0.00488281	0.00488281
-119.945	-479781	0.180664	-0.00488281	0.561523	-5.08301	-0.00976562	0
-119.945	-479780	0.180664	-0.00488281	0.566406	-5.07812	-0.00488281	0
-119.945	-479779	0.180664	0	0.566406	-5.07812	-0.00976562	0
-119.945	-479778	0.180664	-0.00488281	0.566406	-5.06836	-0.00488281	0
-119.944	-479777	0.180664	0	0.566406	-5.05859	0	0
-119.944	-479776	0.185547	0	0.566406	-5.05859	0.00488281	0
-119.944	-479775	0.180664	-0.00488281	0.566406	-5.04883	0.00488281	0
-119.944	-479774	0.180664	0	0.566406	-5.03906	0.00976562	0
-119.943	-479773	0.180664	0	0.571289	-5.03418	0.00976562	0
-119.943	-479772	0.180664	0	0.566406	-5.02441	0.00488281	0
-119.943	-479771	0.185547	0	0.571289	-5.01953	0.00488281	0
-119.942	-479770	0.185547	-0.00488281	0.566406	-5.01465	0.00488281	0
-119.942	-479769	0.185547	0	0.566406	-5.00488	0.00488281	0
-119.942	-479768	0.185547	0	0.571289	-5.00977	0.00488281	0
-119.942	-479767	0.180664	0	0.566406	-5.00977	0	0.00488281
-119.942	-479766	0.180664	-0.00488281	0.566406	-5.00977	0.00488281	0
-119.941	-479765	0.180664	0	0.571289	-5.00977	0.00976562	0
-119.941	-479764	0.180664	0	0.571289	-5.00977	0.00976562	0
-119.941	-479763	0.180664	0	0.571289	-5.01465	0.00976562	0
-119.941	-479762	0.180664	-0.00488281	0.571289	-5.01953	0.00488281	0
-119.94	-479761	0.180664	0	0.566406	-5.01953	0	0
-119.94	-479760	0.180664	0	0.571289	-5.01465	0.00488281	0
-119.94	-479759	0.185547	0	0.571289	-5.00488	0	0
-119.939	-479758	0.180664	-0.00488281	0.571289	-4.99512	0	0
-119.939	-479757	0.180664	0	0.566406	-4.98535	0.00488281	0
-119.939	-479756	0.180664	0	0.566406	-4.9707	0.00488281	0
-119.939	-479755	0.180664	-0.00488281	0.566406	-4.95605	0.00488281	0
-119.939	-479754	0.180664	-0.00488281	0.566406	-4.94629	0	0
-119.938	-479753	0.180664	0	0.566406	-4.93164	0.00488281	0
-119.938	-479752	0.180664	0	0.566406	-4.92188	0.00488281	0
-119.938	-479751	0.180664	0	0.566406	-4.91699	0.00488281	0
-119.938	-479750	0.180664	0	0.566406	-4.90723	0.00976562	0
-119.937	-479749	0.180664	0	0.566406	-4.90234	0.0146484	0
-119.937	-479748	0.180664	-0.00488281	0.571289	-4.89258	0.0146484	0
-119.937	-479747	0.180664	-0.00488281	0.566406	-4.87793	0.00976562	0
-119.936	-479746	0.180664	0	0.566406	-4.86816	0.00976562	0
-119.936	-479745	0.180664	0	0.566406	-4.8584	0.00976562	0
-119.936	-479744	0.180664	0	0.566406	-4.84375	0.00976562	0
-119.936	-479743	0.180664	-0.00488281	0.566406	-4.83887	0.00488281	0
-119.936	-479742	0.180664	-0.00488281	0.571289	-4.83398	0	0
-119.935	-479741	0.180664	0	0.571289	-4.8291	0	0
-119.935	-479740	0.180664	0	0.566406	-4.81934	0.00488281	0
-119.935	-479739	0.180664	-0.00488281	0.566406	-4.81445	0	0
-119.934	-479738	0.185547	-0.00488281	0.566406	-4.80957	0.00488281	0
-119.934	-479737	0.185547	-0.00488281	0.566406	-4.80957	0.00488281	0
-119.934	-479736	0.180664	-0.00488281	0.566406	-4.80957	0.00488281	0
-119.934	-479735	0.180664	-0.00488281	0.566406	-4.80469	0.00488281	0
-119.933	-479734	0.185547	-0.00488281	0.566406	-4.7998	0.00488281	0
-119.933	-479733	0.180664	-0.00488281	0.561523	-4.79004	0.00976562	0
-119.933	-479732	0.180664	-0.00488281	0.561523	-4.78516	0.00976562	0
-119.933	-479731	0.180664	0	0.561523	-4.78027	0.00488281	0
-119.933	-479730	0.180664	0	0.561523	-4.77539	0.00976562	0
-119.932	-479729	0.180664	-0.00488281	0.561523	-4.77051	0.00488281	0
-119.932	-479728	0.180664	0	0.561523	-4.77051	0.00488281	0
-119.932	-479727	0.180664	0	0.561523	-4.76562	0.00488281	0.00488281
-119.931	-479726	0.185547	-0.00488281	0.561523	-4.76562	0.00488281	0
-119.931	-479725	0.180664	-0.00488281	0.561523	-4.76562	0.00488281	0
-119.931	-479724	0.185547	-0.00488281	0.561523	-4.76074	0.00976562	0
-119.931	-479723	0.180664	0	0.561523	-4.75586	0.00976562	0
-119.93	-479722	0.180664	-0.00488281	0.561523	-4.75098	0.0146484	0
-119.93	-479721	0.180664	-0.00488281	0.561523	-4.74121	0.0146484	0
-119.93	-479720	0.180664	-0.00488281	0.561523	-4.73633	0.0146484	0
-119.93	-479719	0.180664	0	0.556641	-4.72656	0.0146484	0
-119.93	-479718	0.180664	-0.00488281	0.556641	-4.71191	0.0146484	0
-119.929	-479717	0.180664	0	0.556641	-4.69727	0.0146484	0
-119.929	-479716	0.180664	-0.00488281	0.556641	-4.6875	0.0146484	0
-119.929	-479715	0.180664	0	0.556641	-4.67285	0.0146484	0
-119.928	-479714	0.180664	0	0.556641	-4.67285	0.00976562	0
-119.928	-479713	0.180664	0	0.556641	-4.66309	0.00976562	0
-119.928	-479712	0.180664	-0.00488281	0.556641	-4.6582	0.00488281	0
-119.928	-479711	0.180664	-0.00488281	0.561523	-4.65332	0.00488281	0
-119.927	-479710	0.180664	0	0.556641	-4.64844	0.00488281	0
-119.927	-479709	0.180664	0	0.556641	-4.64355	0.00976562	0
-119.927	-479708	0.180664	0	0.556641	-4.63379	0.0146484	0
-119.927	-479707	0.180664	0	0.556641	-4.62402	0.0146484	0
-119.927	-479706	0.180664	0	0.556641	-4.61914	0.0195312	0
-119.926	-479705	0.180664	-0.00488281	0.556641	-4.61426	0.0195312	0
-119.926	-479704	0.180664	0	0.551758	-4.60449	0.0146484	0
-119.926	-479703	0.180664	0	0.551758	-4.60449	0.0146484	0.00488281
-119.925	-479702	0.180664	0	0.551758	-4.59961	0.0146484	0
-119.925	-479701	0.180664	0	0.546875	-4.59961	0.0146484	0
-119.925	-479700	0.180664	0	0.546875	-4.59961	0.00976562	0
-119.925	-479699	0.180664	0	0.546875	-4.59961	0.00976562	0
-119.924	-479698	0.180664	0	0.546875	-4.59961	0.00488281	0
-119.924	-479697	0.180664	0	0.546875	-4.60449	0.00488281	0
-119.924	-479696	0.185547	-0.00488281	0.546875	-4.59961	0.00488281	0
-119.924	-479695	0.185547	0	0.546875	-4.60449	0.00488281	0
-119.924	-479694	0.185547	0	0.546875	-4.60449	0.00488281	0
-119.923	-479693	0.185547	0	0.551758	-4.59961	0.00488281	0
-119.923	-479692	0.180664	-0.00488281	0.551758	-4.58496	0	0.00488281
-119.923	-479691	0.185547	-0.00488281	0.546875	-4.5752	0	0
-119.922	-479690	0.180664	0	0.551758	-4.56055	-0.00488281	0.00488281
-119.922	-479689	0.180664	-0.00488281	0.551758	-4.55078	0	0
-119.922	-479688	0.180664	0	0.551758	-4.54102	0.00976562	0
-119.922	-479687	0.180664	-0.00488281	0.546875	-4.52637	0.0146484	0
-119.921	-479686	0.180664	0	0.541992	-4.5166	0.0146484	0
-119.921	-479685	0.185547	0	0.541992	-4.50684	0.0146484	0
-119.921	-479684	0.185547	-0.00488281	0.546875	-4.49707	0.00976562	0
-119.921	-479683	0.180664	-0.00488281	0.541992	-4.49219	0.00976562	0
-119.921	-479682	0.180664	0	0.541992	-4.47754	0.00488281	0
-119.92	-479681	0.180664	-0.00488281	0.541992	-4.46777	0.00488281	0
-119.92	-479680	0.180664	0	0.541992	-4.46289	0.00976562	0.00488281
-119.92	-479679	0.180664	0	0.546875	-4.45312	0.00976562	0
-119.919	-479678	0.180664	-0.00488281	0.546875	-4.43848	0.00488281	0
-119.919	-479677	0.180664	-0.00488281	0.546875	-4.43359	0	0.00488281
-119.919	-479676	0.180664	0	0.546875	-4.42383	0	0
-119.919	-479675	0.175781	0	0.546875	-4.42383	0	0.00488281
-119.918	-479674	0.180664	-0.00488281	0.546875	-4.41406	0	0.00488281
-119.918	-479673	0.180664	-0.00488281	0.546875	-4.40918	0.00488281	0
-119.918	-479672	0.180664	0	0.541992	-4.40918	0.00976562	0
-119.918	-479671	0.180664	-0.00488281	0.546875	-4.4043	0.00976562	0
-119.918	-479670	0.180664	-0.00488281	0.546875	-4.4043	0.00976562	0
-119.917	-479669	0.180664	-0.00488281	0.546875	-4.39941	0.00488281	0
-119.917	-479668	0.180664	-0.00488281	0.546875	-4.39453	0	0.00488281
-119.917	-479667	0.180664	-0.00488281	0.546875	-4.38965	0	0
-119.916	-479666	0.180664	-0.00488281	0.546875	-4.38477	0	0.00488281
-119.916	-479665	0.180664	-0.00488281	0.546875	-4.37988	0.00488281	0
-119.916	-479664	0.180664	-0.00488281	0.546875	-4.375	0	0
-119.916	-479663	0.180664	-0.00488281	0.546875	-4.375	0	0.00488281
-119.915	-479662	0.180664	-0.00488281	0.546875	-4.37012	0.00488281	0
-119.915	-479661	0.180664	-0.00488281	0.546875	-4.36523	0	0
-119.915	-479660	0.180664	-0.00488281	0.546875	-4.36035	-0.00488281	0.00488281
-119.915	-479659	0.180664	-0.00488281	0.546875	-4.35547	-0.00488281	0.00488281
-119.915	-479658	0.185547	-0.00488281	0.546875	-4.35547	-0.00488281	0.00488281
-119.914	-479657	0.185547	0	0.546875	-4.35547	-0.00488281	0.00488281
-119.914	-479656	0.185547	0	0.546875	-4.35547	-0.00488281	0.00488281
-119.914	-479655	0.180664	0	0.546875	-4.34082	0	0.00488281
-119.913	-479654	0.180664	-0.00488281	0.546875	-4.33594	0	0
-119.913	-479653	0.180664	0	0.546875	-4.32129	0	0.00488281
-119.913	-479652	0.180664	0	0.546875	-4.31152	-0.00488281	0.00488281
-119.913	-479651	0.185547	-0.00488281	0.546875	-4.29688	-0.00976562	0
-119.912	-479650	0.180664	0	0.541992	-4.28223	-0.00976562	0
-119.912	-479649	0.180664	0	0.546875	-4.27246	-0.00488281	0
-119.912	-479648	0.180664	-0.00488281	0.546875	-4.2627	-0.00488281	0.00488281
-119.912	-479647	0.180664	0	0.541992	-4.25293	0	0.00488281
-119.912	-479646	0.180664	-0.00488281	0.541992	-4.24805	0	0
-119.911	-479645	0.180664	-0.00488281	0.541992	-4.24316	0	0.00488281
-119.911	-479644	0.180664	-0.00488281	0.546875	-4.23828	0	0
-119.911	-479643	0.180664	-0.00488281	0.546875	-4.2334	0	0
-119.91	-479642	0.180664	0	0.546875	-4.22363	-0.00488281	0
-119.91	-479641	0.180664	0	0.546875	-4.21875	-0.00488281	0.00488281
-119.91	-479640	0.180664	0	0.546875	-4.21387	-0.00488281	0
-119.91	-479639	0.180664	0	0.546875	-4.2041	-0.00976562	0.00488281
-119.909	-479638	0.180664	-0.00488281	0.546875	-4.19922	-0.00488281	0.00488281
-119.909	-479637	0.185547	-0.00488281	0.546875	-4.18945	-0.00976562	0.00488281
-119.909	-479636	0.180664	0	0.546875	-4.18945	-0.00976562	0
-119.909	-479635	0.180664	0	0.546875	-4.18457	-0.00976562	0
-119.909	-479634	0.180664	0	0.546875	-4.18457	-0.00976562	0
-119.908	-479633	0.180664	0	0.546875	-4.18457	-0.00976562	0
-119.908	-479632	0.180664	-0.00488281	0.541992	-4.18945	-0.00488281	0.00488281
-119.908	-479631	0.185547	-0.00488281	0.541992	-4.18945	-0.00488281	0
-119.907	-479630	0.180664	0	0.541992	-4.18945	0	0
-119.907	-479629	0.180664	-0.00488281	0.541992	-4.19434	0	0
-119.907	-479628	0.180664	0	0.541992	-4.19434	0	0.00488281
-119.907	-479627	0.180664	0	0.541992	-4.19434	0	0
-119.906	-479626	0.180664	0	0.541992	-4.18945	-0.00488281	0.00488281
-119.906	-479625	0.180664	0	0.546875	-4.17969	-0.00976562	0
-119.906	-479624	0.180664	0	0.541992	-4.16504	-0.00976562	0.00488281
-119.906	-479623	0.180664	0	0.541992	-4.15527	-0.00976562	0.00488281
-119.906	-479622	0.180664	0	0.546875	-4.14062	-0.0146484	0
-119.905	-479621	0.180664	0	0.546875	-4.13086	-0.0195312	0
-119.905	-479620	0.180664	-0.00488281	0.541992	-4.12109	-0.0195312	0.00488281
-119.905	-479619	0.180664	0	0.546875	-4.10645	-0.0195312	0
-119.904	-479618	0.180664	-0.00488281	0.546875	-4.10156	-0.0146484	0.00488281
-119.904	-479617	0.185547	-0.00488281	0.546875	-4.09668	-0.0146484	0.00488281
-119.904	-479616	0.185547	-0.00488281	0.546875	-4.0918	-0.0146484	0
-119.904	-479615	0.180664	-0.00488281	0.541992	-4.08203	-0.0146484	0
-119.903	-479614	0.180664	0	0.541992	-4.06738	-0.0146484	0.00488281
-119.903	-479613	0.180664	-0.00488281	0.541992	-4.05762	-0.0146484	0.00488281
-119.903	-479612	0.180664	0	0.541992	-4.05273	-0.0146484	0
-119.903	-479611	0.180664	-0.00488281	0.541992	-4.04297	-0.0146484	0
-119.903	-479610	0.180664	-0.00488281	0.541992	-4.0332	-0.0146484	0
-119.902	-479609	0.180664	-0.00488281	0.537109	-4.02344	-0.00976562	0.00488281
-119.902	-479608	0.180664	-0.00488281	0.541992	-4.02344	-0.00976562	0
-119.902	-479607	0.180664	-0.00488281	0.537109	-4.01855	-0.00976562	0
-119.901	-479606	0.180664	-0.00488281	0.537109	-4.01367	-0.00976562	0.00488281
-119.901	-479605	0.180664	0	0.537109	-4.01367	-0.00488281	0
-119.901	-479604	0.180664	-0.00488281	0.537109	-4.00391	-0.00976562	0.00488281
-119.901	-479603	0.180664	0	0.537109	-4.00391	-0.00976562	0.00488281
-119.9	-479602	0.180664	0	0.537109	-3.99902	-0.00976562	0
-119.9	-479601	0.180664	-0.00488281	0.541992	-3.99902	-0.0146484	0
-119.9	-479600	0.180664	0	0.541992	-3.99414	-0.0195312	0
-119.9	-479599	0.180664	-0.00488281	0.541992	-3.98438	-0.0195312	0
-119.9	-479598	0.180664	-0.00488281	0.541992	-3.98438	-0.0146484	0.00488281
-119.899	-479597	0.180664	-0.00488281	0.537109	-3.97949	-0.0146484	0
-119.899	-479596	0.180664	-0.00488281	0.537109	-3.97461	-0.0146484	0
-119.899	-479595	0.180664	0	0.537109	-3.97461	-0.0146484	0
-119.898	-479594	0.180664	-0.00488281	0.537109	-3.96973	-0.0195312	0
-119.898	-479593	0.180664	-0.00488281	0.537109	-3.96484	-0.0195312	0
-119.898	-479592	0.180664	0	0.537109	-3.96973	-0.0195312	0
-119.898	-479591	0.180664	-0.00488281	0.537109	-3.96484	-0.0244141	0.00488281
-119.897	-479590	0.180664	0	0.537109	-3.96484	-0.0244141	0
-119.897	-479589	0.180664	0	0.537109	-3.95996	-0.0244141	0
-119.897	-479588	0.180664	0	0.537109	-3.9502	-0.0292969	0
-119.897	-479587	0.180664	-0.00488281	0.537109	-3.94043	-0.0341797	0
-119.897	-479586	0.180664	0	0.537109	-3.93066	-0.0292969	0.00488281
-119.896	-479585	0.180664	0	0.537109	-3.91602	-0.0341797	0
-119.896	-479584	0.180664	0	0.537109	-3.90625	-0.0292969	0
-119.896	-479583	0.180664	-0.00488281	0.537109	-3.8916	-0.0292969	0.00488281
-119.895	-479582	0.180664	0	0.537109	-3.87695	-0.0292969	0
-119.895	-479581	0.180664	-0.00488281	0.537109	-3.86719	-0.0292969	0
-119.895	-479580	0.180664	-0.00488281	0.537109	-3.8623	-0.0292969	0.00488281
-119.895	-479579	0.175781	-0.00488281	0.537109	-3.8623	-0.0292969	0
-119.894	-479578	0.180664	0	0.537109	-3.85742	-0.0292969	0.00488281
-119.894	-479577	0.185547	0	0.537109	-3.85254	-0.0292969	0
-119.894	-479576	0.180664	0	0.537109	-3.84277	-0.0292969	0.00488281
-119.894	-479575	0.180664	0	0.532227	-3.83789	-0.0292969	0
-119.894	-479574	0.185547	0	0.532227	-3.83301	-0.0244141	0
-119.893	-479573	0.185547	-0.00488281	0.537109	-3.81836	-0.0195312	0
-119.893	-479572	0.185547	-0.00488281	0.537109	-3.81836	-0.0195312	0
-119.893	-479571	0.185547	-0.00488281	0.532227	-3.80859	-0.0146484	0.00488281
-119.892	-479570	0.180664	0	0.532227	-3.80371	-0.0146484	0.00488281
-119.892	-479569	0.185547	-0.00488281	0.532227	-3.80371	-0.0146484	0.00488281
-119.892	-479568	0.180664	0	0.537109	-3.80371	-0.0146484	0
-119.892	-479567	0.180664	-0.00488281	0.532227	-3.80371	-0.0195312	0
-119.891	-479566	0.185547	0	0.532227	-3.80371	-0.0195312	0
-119.891	-479565	0.185547	0	0.532227	-3.80371	-0.0195312	0.00488281
-119.891	-479564	0.185547	0	0.532227	-3.80859	-0.0195312	0
-119.891	-479563	0.185547	0	0.532227	-3.80859	-0.0195312	0.00488281
-119.891	-479562	0.180664	0	0.532227	-3.80859	-0.0244141	0.00488281
-119.89	-479561	0.180664	0	0.532227	-3.81348	-0.0292969	0
-119.89	-479560	0.180664	-0.00488281	0.532227	-3.80859	-0.0292969	0
-119.89	-479559	0.180664	0	0.532227	-3.79883	-0.0292969	0.00488281
-119.889	-479558	0.180664	0	0.532227	-3.79395	-0.0244141	0
-119.889	-479557	0.180664	0	0.532227	-3.78418	-0.0244141	0
-119.889	-479556	0.180664	0	0.532227	-3.76953	-0.0244141	0
-119.889	-479555	0.185547	-0.00488281	0.537109	-3.75977	-0.0195312	0
-119.888	-479554	0.180664	0	0.537109	-3.75	-0.0195312	0
-119.888	-479553	0.180664	0	0.537109	-3.74023	-0.0244141	0.00488281
-119.888	-479552	0.180664	0	0.537109	-3.73535	-0.0195312	0
-119.888	-479551	0.180664	0	0.537109	-3.72559	-0.0195312	0
-119.888	-479550	0.180664	-0.00488281	0.537109	-3.7207	-0.0195312	0.00488281
-119.887	-479549	0.180664	0	0.537109	-3.71094	-0.0195312	0
-119.887	-479548	0.180664	-0.00488281	0.537109	-3.70605	-0.0195312	0
-119.887	-479547	0.180664	-0.00488281	0.537109	-3.69629	-0.0195312	0
-119.886	-479546	0.175781	-0.00488281	0.537109	-3.68652	-0.0195312	0.00488281
-119.886	-479545	0.180664	0	0.541992	-3.67676	-0.0195312	0
-119.886	-479544	0.180664	0	0.537109	-3.66699	-0.0195312	0
-119.886	-479543	0.180664	-0.00488281	0.537109	-3.66211	-0.0195312	0
-119.885	-479542	0.180664	0	0.537109	-3.65234	-0.0195312	0
-119.885	-479541	0.180664	-0.00488281	0.537109	-3.64746	-0.0195312	0
-119.885	-479540	0.180664	-0.00488281	0.537109	-3.64258	-0.0146484	0.00488281
-119.885	-479539	0.180664	-0.00488281	0.537109	-3.64258	-0.0146484	0
-119.885	-479538	0.180664	0	0.537109	-3.6377	-0.00976562	0.00488281
-119.884	-479537	0.180664	-0.00488281	0.532227	-3.6377	-0.00976562	0
-119.884	-479536	0.180664	-0.00488281	0.537109	-3.63281	-0.00488281	0
-119.884	-479535	0.180664	-0.00488281	0.537109	-3.63281	-0.00976562	0
-119.883	-479534	0.180664	-0.00488281	0.537109	-3.62793	-0.0146484	0.00488281
-119.883	-479533	0.180664	0	0.537109	-3.62305	-0.00976562	0
-119.883	-479532	0.180664	-0.00488281	0.537109	-3.62305	-0.0146484	0
-119.883	-479531	0.180664	-0.00488281	0.537109	-3.61816	-0.0146484	0
-119.882	-479530	0.180664	-0.00488281	0.537109	-3.61328	-0.0146484	0.00488281
-119.882	-479529	0.180664	-0.00488281	0.537109	-3.61328	-0.0195312	0.00488281
-119.882	-479528	0.180664	-0.00488281	0.537109	-3.6084	-0.0195312	0
-119.882	-479527	0.180664	-0.00488281	0.537109	-3.6084	-0.0195312	0
-119.882	-479526	0.180664	0	0.537109	-3.60352	-0.0195312	0
-119.881	-479525	0.180664	-0.00488281	0.537109	-3.60352	-0.0195312	0
-119.881	-479524	0.180664	-0.00488281	0.537109	-3.59863	-0.0195312	0
-119.881	-479523	0.180664	-0.00488281	0.537109	-3.59863	-0.0195312	0
-119.88	-479522	0.180664	-0.00488281	0.537109	-3.59375	-0.0195312	0
-119.88	-479521	0.180664	0	0.537109	-3.58398	-0.0146484	0.00488281
-119.88	-479520	0.180664	-0.00488281	0.532227	-3.57422	-0.00976562	0
-119.88	-479519	0.180664	0	0.532227	-3.56445	-0.0146484	0.00488281
-119.879	-479518	0.180664	-0.00488281	0.532227	-3.55469	-0.0146484	0
-119.879	-479517	0.180664	-0.00488281	0.532227	-3.54004	-0.0146484	0
-119.879	-479516	0.180664	0	0.532227	-3.53027	-0.0195312	0
-119.879	-479515	0.180664	-0.00488281	0.532227	-3.51562	-0.0146484	0
-119.879	-479514	0.180664	0	0.532227	-3.51562	-0.0146484	0
-119.878	-479513	0.180664	0	0.532227	-3.50586	-0.0146484	0.00488281
-119.878	-479512	0.180664	-0.00488281	0.527344	-3.50586	-0.0146484	0
-119.878	-479511	0.180664	0	0.527344	-3.50098	-0.00976562	0
-119.877	-479510	0.180664	-0.00488281	0.532227	-3.49121	-0.00976562	0
-119.877	-479509	0.180664	0	0.532227	-3.49121	-0.00976562	0
-119.877	-479508	0.180664	-0.00488281	0.532227	-3.48145	-0.0146484	0
-119.877	-479507	0.180664	0	0.532227	-3.47656	-0.0146484	0.00488281
-119.876	-479506	0.180664	0	0.532227	-3.4668	-0.0146484	0
-119.876	-479505	0.180664	0	0.532227	-3.46191	-0.0146484	0.00488281
-119.876	-479504	0.180664	0	0.532227	-3.45215	-0.0146484	0
-119.876	-479503	0.175781	-0.00488281	0.532227	-3.45215	-0.0146484	0
-119.876	-479502	0.180664	0	0.532227	-3.45215	-0.0146484	0.00488281
-119.875	-479501	0.180664	0	0.532227	-3.45215	-0.0146484	0
-119.875	-479500	0.180664	0	0.537109	-3.45703	-0.0146484	0.00488281
-119.875	-479499	0.180664	0	0.532227	-3.45215	-0.0146484	0.00488281
-119.874	-479498	0.185547	0	0.532227	-3.45703	-0.0146484	0
-119.874	-479497	0.185547	0	0.532227	-3.46191	-0.0195312	0
-119.874	-479496	0.185547	0	0.532227	-3.46191	-0.0195312	0
-119.874	-479495	0.180664	0	0.532227	-3.4668	-0.0146484	0.00488281
-119.874	-479494	0.180664	0	0.532227	-3.47168	-0.0146484	0
-119.873	-479493	0.180664	0	0.532227	-3.4668	-0.00976562	0
-119.873	-479492	0.180664	0	0.532227	-3.46191	-0.00976562	0
-119.873	-479491	0.180664	0	0.532227	-3.45215	-0.0146484	0
-119.873	-479490	0.185547	-0.00488281	0.532227	-3.4375	-0.00976562	0
-119.872	-479489	0.185547	-0.00488281	0.532227	-3.42773	-0.0146484	0.00488281
-119.872	-479488	0.185547	0	0.532227	-3.41797	-0.0146484	0.00488281
-119.872	-479487	0.185547	0	0.532227	-3.4082	-0.0146484	0
-119.871	-479486	0.185547	0	0.532227	-3.40332	-0.0146484	0
-119.871	-479485	0.185547	0	0.532227	-3.39355	-0.00976562	0
-119.871	-479484	0.180664	0	0.532227	-3.38867	-0.0146484	0
-119.871	-479483	0.180664	0	0.532227	-3.38379	-0.0146484	0.00488281
-119.871	-479482	0.180664	0	0.532227	-3.37891	-0.0146484	0
-119.87	-479481	0.180664	0	0.527344	-3.36914	-0.0195312	0
-119.87	-479480	0.180664	-0.00488281	0.527344	-3.36426	-0.0146484	0
-119.87	-479479	0.180664	-0.00488281	0.532227	-3.35938	-0.0146484	0
-119.87	-479478	0.180664	-0.00488281	0.532227	-3.34961	-0.0195312	0.00488281
-119.869	-479477	0.180664	0	0.532227	-3.34473	-0.0195312	0
-119.869	-479476	0.180664	0	0.527344	-3.33984	-0.0195312	0
-119.869	-479475	0.180664	0	0.527344	-3.33984	-0.0146484	0
-119.868	-479474	0.180664	-0.00488281	0.532227	-3.33496	-0.0146484	0.00488281
-119.868	-479473	0.180664	-0.00488281	0.532227	-3.33008	-0.0146484	0.00488281
-119.868	-479472	0.180664	-0.00488281	0.527344	-3.33008	-0.0146484	0
-119.868	-479471	0.180664	-0.00488281	0.527344	-3.33008	-0.00976562	0
-119.868	-479470	0.180664	-0.00488281	0.527344	-3.33008	-0.00488281	0.00488281
-119.867	-479469	0.180664	-0.00488281	0.522461	-3.33008	0	0.00488281
-119.867	-479468	0.180664	-0.00488281	0.527344	-3.3252	-0.00488281	0.00488281
-119.867	-479467	0.180664	-0.00488281	0.527344	-3.32031	0	0.00488281
-119.867	-479466	0.180664	0	0.522461	-3.32031	-0.00488281	0
-119.866	-479465	0.180664	0	0.522461	-3.32031	-0.00488281	0
-119.866	-479464	0.180664	-0.00488281	0.522461	-3.31543	-0.00488281	0
-119.866	-479463	0.180664	-0.00488281	0.522461	-3.31543	-0.00976562	0
-119.865	-479462	0.180664	0	0.522461	-3.31055	-0.0146484	0
-119.865	-479461	0.180664	0	0.522461	-3.31055	-0.0146484	0
-119.865	-479460	0.180664	-0.00488281	0.527344	-3.30566	-0.0146484	0
-119.865	-479459	0.180664	-0.00488281	0.527344	-3.30566	-0.0146484	0
-119.865	-479458	0.185547	0	0.522461	-3.30566	-0.00976562	0
-119.864	-479457	0.185547	-0.00488281	0.522461	-3.30566	-0.0146484	0.00488281
-119.864	-479456	0.180664	0	0.522461	-3.30078	-0.0146484	0.00488281
-119.864	-479455	0.185547	-0.00488281	0.522461	-3.2959	-0.0146484	0.00488281
-119.864	-479454	0.180664	0	0.522461	-3.29102	-0.0146484	0.00488281
-119.863	-479453	0.180664	0	0.527344	-3.28125	-0.0146484	0
-119.863	-479452	0.180664	0	0.522461	-3.27148	-0.00976562	0
-119.863	-479451	0.180664	0	0.522461	-3.26172	-0.00976562	0
-119.862	-479450	0.180664	-0.00488281	0.522461	-3.24707	0	0.00488281
-119.862	-479449	0.180664	-0.00488281	0.522461	-3.2373	0	0
-119.862	-479448	0.180664	-0.00488281	0.527344	-3.22754	0	0
-119.862	-479447	0.185547	-0.00488281	0.527344	-3.22754	0.00488281	0
-119.862	-479446	0.180664	0	0.527344	-3.22266	0.00488281	0
-119.861	-479445	0.180664	-0.00488281	0.527344	-3.22266	0.00488281	0
-119.861	-479444	0.180664	-0.00488281	0.527344	-3.22266	0.00976562	0
-119.861	-479443	0.180664	0	0.527344	-3.21777	0.00488281	0
-119.861	-479442	0.180664	0	0.527344	-3.20801	0.00488281	0
-119.86	-479441	0.180664	0	0.527344	-3.20312	0.00488281	0
-119.86	-479440	0.180664	0	0.522461	-3.19824	0.00488281	0
-119.86	-479439	0.180664	0	0.522461	-3.19336	0.00976562	0
-119.859	-479438	0.180664	0	0.527344	-3.18848	0.00976562	0
-119.859	-479437	0.180664	0	0.527344	-3.18359	0.00488281	0.00488281
-119.859	-479436	0.180664	0	0.527344	-3.18359	0.00488281	0
-119.859	-479435	0.180664	0	0.522461	-3.18848	0	0.00488281
-119.859	-479434	0.180664	0	0.527344	-3.19336	0.00488281	0
-119.858	-479433	0.180664	0	0.527344	-3.19824	0.00976562	0
-119.858	-479432	0.180664	0	0.522461	-3.19824	0.00976562	0
-119.858	-479431	0.180664	0	0.522461	-3.20801	0.0146484	0
-119.858	-479430	0.180664	0	0.522461	-3.20801	0.0195312	0
-119.857	-479429	0.180664	0	0.522461	-3.21777	0.0195312	0
-119.857	-479428	0.180664	0	0.527344	-3.22266	0.0195312	0
-119.857	-479427	0.180664	-0.00488281	0.522461	-3.22266	0.0146484	0
-119.856	-479426	0.180664	0	0.517578	-3.21777	0.0146484	0
-119.856	-479425	0.180664	0	0.522461	-3.21289	0.0146484	0
-119.856	-479424	0.180664	0	0.517578	-3.20312	0.0146484	0
-119.856	-479423	0.180664	0	0.522461	-3.19336	0.0146484	0
-119.856	-479422	0.180664	0	0.522461	-3.18359	0.0146484	0
-119.855	-479421	0.180664	-0.00488281	0.522461	-3.17871	0.0146484	0
-119.855	-479420	0.180664	0	0.522461	-3.16895	0.0146484	0
-119.855	-479419	0.180664	-0.00488281	0.522461	-3.16406	0.0195312	0
-119.855	-479418	0.180664	-0.00488281	0.522461	-3.16406	0.0195312	0
-119.854	-479417	0.180664	-0.00488281	0.517578	-3.15918	0.0195312	0
-119.854	-479416	0.180664	0	0.517578	-3.14941	0.0244141	0
-119.854	-479415	0.180664	0	0.522461	-3.14941	0.0292969	0
-119.853	-479414	0.180664	-0.00488281	0.517578	-3.13965	0.0292969	0
-119.853	-479413	0.180664	-0.00488281	0.517578	-3.13477	0.0292969	0
-119.853	-479412	0.180664	0	0.517578	-3.125	0.0292969	0
-119.853	-479411	0.180664	0	0.517578	-3.12012	0.0292969	0
-119.853	-479410	0.180664	-0.00488281	0.517578	-3.11523	0.0244141	0
-119.852	-479409	0.180664	0	0.517578	-3.11523	0.0244141	0
-119.852	-479408	0.180664	-0.00488281	0.517578	-3.11035	0.0244141	0
-119.852	-479407	0.180664	-0.00488281	0.517578	-3.11035	0.0292969	0
-119.852	-479406	0.180664	-0.00488281	0.517578	-3.11035	0.0292969	0
-119.851	-479405	0.180664	-0.00488281	0.517578	-3.11035	0.0292969	0
-119.851	-479404	0.180664	0	0.517578	-3.11523	0.0292969	0
-119.851	-479403	0.180664	0	0.517578	-3.11523	0.0292969	0
-119.85	-479402	0.180664	0	0.517578	-3.11035	0.0390625	0
-119.85	-479401	0.180664	0	0.517578	-3.10547	0.0439453	0
-119.85	-479400	0.180664	-0.00488281	0.512695	-3.11035	0.0439453	0
-119.85	-479399	0.180664	-0.00488281	0.512695	-3.10547	0.0341797	0.00488281
-119.85	-479398	0.180664	0	0.517578	-3.10547	0.0292969	0
-119.849	-479397	0.180664	0	0.517578	-3.10547	0.0292969	0
-119.849	-479396	0.180664	-0.00488281	0.512695	-3.10547	0.0341797	0
-119.849	-479395	0.180664	-0.00488281	0.512695	-3.10547	0.0341797	0
-119.849	-479394	0.180664	-0.00488281	0.512695	-3.10547	0.0341797	0
-119.848	-479393	0.180664	0	0.512695	-3.10059	0.0439453	0
-119.848	-479392	0.180664	-0.00488281	0.512695	-3.10547	0.0439453	0
-119.848	-479391	0.180664	-0.00488281	0.507812	-3.11035	0.0439453	0
-119.847	-479390	0.180664	0	0.512695	-3.10547	0.0439453	0.00488281
-119.847	-479389	0.180664	-0.00488281	0.512695	-3.10547	0.0390625	0
-119.847	-479388	0.180664	-0.00488281	0.512695	-3.10059	0.0390625	0
-119.847	-479387	0.180664	-0.00488281	0.512695	-3.0957	0.0439453	0
-119.847	-479386	0.180664	-0.00488281	0.512695	-3.09082	0.0488281	0
-119.846	-479385	0.180664	0	0.512695	-3.07617	0.0439453	0
-119.846	-479384	0.180664	0	0.517578	-3.06641	0.0390625	0
-119.846	-479383	0.180664	0	0.517578	-3.06152	0.0341797	0
-119.846	-479382	0.180664	-0.00488281	0.512695	-3.05176	0.0390625	0
-119.845	-479381	0.180664	-0.00488281	0.512695	-3.04688	0.0390625	0
-119.845	-479380	0.180664	0	0.512695	-3.04688	0.0390625	0
-119.845	-479379	0.180664	-0.00488281	0.512695	-3.04199	0.0390625	0
-119.844	-479378	0.185547	0	0.512695	-3.04199	0.0341797	0
-119.844	-479377	0.185547	0	0.507812	-3.03711	0.0292969	0
-119.844	-479376	0.185547	0	0.507812	-3.03711	0.0292969	0
-119.844	-479375	0.180664	0	0.512695	-3.03223	0.0244141	0
-119.844	-479374	0.180664	0	0.512695	-3.02734	0.0244141	0
-119.843	-479373	0.180664	-0.00488281	0.512695	-3.02246	0.0292969	0
-119.843	-479372	0.180664	-0.00488281	0.512695	-3.01758	0.0341797	0
-119.843	-479371	0.185547	0	0.512695	-3.01758	0.0390625	0
-119.843	-479370	0.180664	-0.00488281	0.512695	-3.01758	0.0390625	0
-119.842	-479369	0.185547	0	0.507812	-3.01758	0.0439453	0
-119.842	-479368	0.180664	0	0.507812	-3.01758	0.0390625	0
-119.842	-479367	0.180664	0	0.507812	-3.02734	0.0390625	0
-119.841	-479366	0.180664	0	0.512695	-3.02734	0.0390625	0
-119.841	-479365	0.180664	0	0.512695	-3.03711	0.0341797	0
-119.841	-479364	0.180664	-0.00488281	0.512695	-3.04199	0.0341797	0
-119.841	-479363	0.180664	-0.00488281	0.512695	-3.04688	0.0341797	0
-119.841	-479362	0.180664	-0.00488281	0.512695	-3.05176	0.0341797	0
-119.84	-479361	0.180664	0	0.517578	-3.05664	0.0341797	0
-119.84	-479360	0.180664	0	0.517578	-3.06152	0.0341797	0
-119.84	-479359	0.180664	0	0.517578	-3.05176	0.0341797	0
-119.84	-479358	0.180664	0	0.517578	-3.04688	0.0341797	0
-119.839	-479357	0.180664	0	0.517578	-3.04199	0.0341797	0
-119.839	-479356	0.185547	0	0.517578	-3.03711	0.0341797	0
-119.839	-479355	0.180664	-0.00488281	0.517578	-3.02734	0.0292969	0
-119.838	-479354	0.180664	-0.00488281	0.517578	-3.01758	0.0292969	0
-119.838	-479353	0.180664	-0.00488281	0.517578	-3.00781	0.0292969	0
-119.838	-479352	0.180664	0	0.517578	-3.00781	0.0292969	0
-119.838	-479351	0.180664	-0.00488281	0.517578	-3.00293	0.0292969	0
-119.838	-479350	0.180664	-0.00488281	0.517578	-3.00293	0.0292969	0
-119.837	-479349	0.180664	0	0.517578	-2.99805	0.0292969	0
-119.837	-479348	0.180664	0	0.517578	-2.98828	0.0244141	0
-119.837	-479347	0.180664	0	0.517578	-2.9834	0.0195312	0
-119.837	-479346	0.180664	0	0.517578	-2.97852	0.0195312	0
-119.836	-479345	0.180664	0	0.517578	-2.97363	0.0195312	0
-119.836	-479344	0.180664	0	0.517578	-2.96875	0.0146484	0
-119.836	-479343	0.180664	-0.00488281	0.517578	-2.96875	0.00976562	0
-119.835	-479342	0.180664	0	0.517578	-2.96387	0.00488281	0
-119.835	-479341	0.175781	-0.00488281	0.517578	-2.96387	0.00488281	0
-119.835	-479340	0.180664	-0.00488281	0.517578	-2.96387	0.00488281	0
-119.835	-479339	0.180664	-0.00488281	0.517578	-2.96387	0.00488281	0
-119.835	-479338	0.185547	0	0.517578	-2.96387	0.00976562	0
-119.834	-479337	0.185547	-0.00488281	0.517578	-2.96387	0.00488281	0
-119.834	-479336	0.180664	-0.00488281	0.517578	-2.96387	0.00488281	0
-119.834	-479335	0.180664	0	0.517578	-2.96875	0.00488281	0
-119.834	-479334	0.180664	-0.00488281	0.522461	-2.96875	0.00976562	0
-119.833	-479333	0.180664	-0.00488281	0.517578	-2.96387	0.0146484	0
-119.833	-479332	0.180664	0	0.517578	-2.96875	0.0146484	0
-119.833	-479331	0.180664	-0.00488281	0.522461	-2.96387	0.00976562	0
-119.832	-479330	0.180664	-0.00488281	0.522461	-2.96387	0.00488281	0
-119.832	-479329	0.180664	-0.00488281	0.522461	-2.96875	0.00488281	0
-119.832	-479328	0.185547	-0.00488281	0.522461	-2.96387	0.00488281	0
-119.832	-479327	0.180664	-0.00488281	0.522461	-2.96387	0.00488281	0
-119.832	-479326	0.180664	-0.00488281	0.522461	-2.96875	0.00488281	0
-119.831	-479325	0.185547	-0.00488281	0.522461	-2.96875	0.00488281	0
-119.831	-479324	0.180664	-0.00488281	0.522461	-2.96875	0.00488281	0.00488281
-119.831	-479323	0.180664	0	0.522461	-2.97363	0	0.00488281
-119.831	-479322	0.180664	0	0.522461	-2.96875	-0.00488281	0.00488281
-119.83	-479321	0.180664	0	0.522461	-2.96875	-0.00488281	0.00488281
-119.83	-479320	0.180664	0	0.522461	-2.95898	-0.00488281	0
-119.83	-479319	0.180664	-0.00488281	0.517578	-2.9541	-0.00976562	0
-119.829	-479318	0.180664	-0.00488281	0.517578	-2.94434	-0.0146484	0.00488281
-119.829	-479317	0.180664	-0.00488281	0.517578	-2.93457	-0.0146484	0
-119.829	-479316	0.180664	0	0.517578	-2.9248	-0.00976562	0
-119.829	-479315	0.180664	-0.00488281	0.517578	-2.91992	-0.00976562	0
-119.829	-479314	0.180664	0	0.517578	-2.91504	-0.00976562	0
-119.828	-479313	0.180664	-0.00488281	0.522461	-2.91504	-0.00976562	0
-119.828	-479312	0.180664	-0.00488281	0.522461	-2.91016	-0.00976562	0.00488281
-119.828	-479311	0.180664	0	0.522461	-2.91016	-0.00976562	0
-119.828	-479310	0.180664	0	0.522461	-2.91016	-0.00976562	0
-119.827	-479309	0.180664	0	0.522461	-2.90527	-0.00976562	0
-119.827	-479308	0.180664	0	0.527344	-2.90039	-0.00976562	0.00488281
-119.827	-479307	0.180664	-0.00488281	0.522461	-2.89551	-0.0146484	0
-119.826	-479306	0.180664	0	0.522461	-2.89062	-0.0146484	0.00488281
-119.826	-479305	0.180664	0	0.522461	-2.89062	-0.0146484	0
-119.826	-479304	0.180664	0	0.522461	-2.88574	-0.0146484	0
-119.826	-479303	0.180664	-0.00488281	0.522461	-2.88574	-0.0146484	0
-119.826	-479302	0.180664	0	0.522461	-2.88574	-0.0146484	0.00488281
-119.825	-479301	0.180664	-0.00488281	0.522461	-2.88574	-0.0195312	0
-119.825	-479300	0.180664	0	0.517578	-2.89062	-0.0195312	0.00488281
-119.825	-479299	0.180664	0	0.522461	-2.90039	-0.0195312	0
-119.825	-479298	0.180664	0	0.522461	-2.90527	-0.0244141	0
-119.824	-479297	0.185547	0	0.517578	-2.91016	-0.0244141	0
-119.824	-479296	0.185547	0	0.517578	-2.91504	-0.0244141	0
-119.824	-479295	0.180664	0	0.517578	-2.9248	-0.0341797	0
-119.823	-479294	0.185547	0	0.517578	-2.9248	-0.0341797	0
-119.823	-479293	0.185547	-0.00488281	0.522461	-2.9248	-0.0341797	0
-119.823	-479292	0.185547	0	0.517578	-2.91992	-0.0341797	0
-119.823	-479291	0.185547	-0.00488281	0.522461	-2.91016	-0.0341797	0.00488281
-119.823	-479290	0.185547	-0.00488281	0.522461	-2.90039	-0.0292969	0
-119.822	-479289	0.180664	0	0.522461	-2.89551	-0.0244141	0
-119.822	-479288	0.180664	0	0.522461	-2.88574	-0.0244141	0
-119.822	-479287	0.180664	-0.00488281	0.522461	-2.88086	-0.0244141	0
-119.822	-479286	0.180664	0	0.522461	-2.87598	-0.0292969	0
-119.821	-479285	0.180664	0	0.522461	-2.87109	-0.0292969	0
-119.821	-479284	0.180664	0	0.522461	-2.87109	-0.0292969	0
-119.821	-479283	0.180664	0	0.522461	-2.86621	-0.0292969	0
-119.82	-479282	0.180664	-0.00488281	0.522461	-2.86621	-0.0292969	0
-119.82	-479281	0.180664	-0.00488281	0.522461	-2.86133	-0.0292969	0
-119.82	-479280	0.180664	0	0.522461	-2.85156	-0.0292969	0.00488281
-119.82	-479279	0.180664	0	0.522461	-2.84668	-0.0244141	0.00488281
-119.82	-479278	0.180664	0	0.522461	-2.8418	-0.0244141	0
-119.819	-479277	0.180664	0	0.527344	-2.83691	-0.0292969	0.00488281
-119.819	-479276	0.180664	0	0.527344	-2.83691	-0.0341797	0.00488281
-119.819	-479275	0.180664	0	0.522461	-2.83691	-0.0341797	0.00488281
-119.819	-479274	0.180664	-0.00488281	0.522461	-2.83203	-0.0292969	0
-119.818	-479273	0.180664	-0.00488281	0.527344	-2.83691	-0.0292969	0
-119.818	-479272	0.180664	0	0.522461	-2.83691	-0.0341797	0
-119.818	-479271	0.180664	0	0.522461	-2.83691	-0.0341797	0.00488281
-119.817	-479270	0.180664	-0.00488281	0.522461	-2.83691	-0.0390625	0
-119.817	-479269	0.180664	0	0.522461	-2.8418	-0.0390625	0
-119.817	-479268	0.180664	-0.00488281	0.522461	-2.8418	-0.0390625	0
-119.817	-479267	0.175781	-0.00488281	0.522461	-2.8418	-0.0390625	0
-119.817	-479266	0.175781	0	0.517578	-2.8418	-0.0341797	0
-119.816	-479265	0.180664	-0.00488281	0.517578	-2.83691	-0.0341797	0
-119.816	-479264	0.180664	-0.00488281	0.517578	-2.83691	-0.0341797	0
-119.816	-479263	0.180664	0	0.517578	-2.83691	-0.0341797	0.00488281
-119.816	-479262	0.180664	0	0.517578	-2.83691	-0.0341797	0.00488281
-119.815	-479261	0.180664	0	0.512695	-2.83203	-0.0390625	0
-119.815	-479260	0.180664	-0.00488281	0.512695	-2.83691	-0.0390625	0.00488281
-119.815	-479259	0.180664	-0.00488281	0.517578	-2.83691	-0.0341797	0
-119.814	-479258	0.180664	0	0.517578	-2.83691	-0.0390625	0
-119.814	-479257	0.180664	0	0.517578	-2.8418	-0.0390625	0
-119.814	-479256	0.180664	0	0.517578	-2.83691	-0.0390625	0
-119.814	-479255	0.180664	-0.00488281	0.517578	-2.83203	-0.0390625	0
-119.814	-479254	0.180664	-0.00488281	0.517578	-2.82715	-0.0439453	0
-119.813	-479253	0.185547	-0.00488281	0.517578	-2.82227	-0.0439453	0
-119.813	-479252	0.180664	-0.00488281	0.512695	-2.8125	-0.0390625	0
-119.813	-479251	0.185547	-0.00488281	0.512695	-2.80273	-0.0390625	0
-119.812	-479250	0.180664	0	0.512695	-2.79297	-0.0341797	0
-119.812	-479249	0.180664	0	0.512695	-2.7832	-0.0292969	0.00488281
-119.812	-479248	0.180664	-0.00488281	0.512695	-2.77832	-0.0292969	0
-119.812	-479247	0.180664	0	0.512695	-2.77344	-0.0244141	0.00488281
-119.811	-479246	0.180664	0	0.512695	-2.77344	-0.0244141	0
-119.811	-479245	0.180664	0	0.512695	-2.76855	-0.0244141	0.00488281
-119.811	-479244	0.180664	0	0.512695	-2.76855	-0.0244141	0.00488281
-119.811	-479243	0.180664	0	0.512695	-2.76855	-0.0244141	0.00488281
-119.811	-479242	0.180664	0	0.507812	-2.76367	-0.0195312	0
-119.81	-479241	0.180664	0	0.512695	-2.75879	-0.0244141	0
-119.81	-479240	0.180664	-0.00488281	0.512695	-2.75391	-0.0195312	0
-119.81	-479239	0.180664	0	0.507812	-2.74902	-0.0244141	0.00488281
-119.809	-479238	0.180664	-0.00488281	0.507812	-2.74902	-0.0341797	0
-119.809	-479237	0.185547	-0.00488281	0.507812	-2.74414	-0.0341797	0
-119.809	-479236	0.180664	0	0.507812	-2.74414	-0.0341797	0
-119.809	-479235	0.180664	0	0.507812	-2.74414	-0.0292969	0
-119.808	-479234	0.180664	-0.00488281	0.50293	-2.74902	-0.0341797	0
-119.808	-479233	0.180664	-0.00488281	0.50293	-2.75391	-0.0341797	0.00488281
-119.808	-479232	0.180664	0	0.50293	-2.75879	-0.0341797	0
-119.808	-479231	0.180664	0	0.50293	-2.76367	-0.0390625	0.00488281
-119.808	-479230	0.180664	-0.00488281	0.50293	-2.76855	-0.0390625	0.00488281
-119.807	-479229	0.180664	0	0.50293	-2.77344	-0.0341797	0.00488281
-119.807	-479228	0.180664	-0.00488281	0.50293	-2.7832	-0.0341797	0.00488281
-119.807	-479227	0.180664	0	0.50293	-2.7832	-0.0439453	0
-119.806	-479226	0.180664	0	0.50293	-2.77832	-0.0439453	0
-119.806	-479225	0.180664	0	0.498047	-2.77344	-0.0439453	0.00488281
-119.806	-479224	0.180664	-0.00488281	0.50293	-2.76855	-0.0439453	0
-119.806	-479223	0.180664	0	0.50293	-2.75879	-0.0439453	0
-119.805	-479222	0.180664	0	0.50293	-2.74902	-0.0390625	0
-119.805	-479221	0.180664	-0.00488281	0.498047	-2.74414	-0.0341797	0.00488281
-119.805	-479220	0.180664	0	0.493164	-2.73926	-0.0292969	0
-119.805	-479219	0.180664	-0.00488281	0.498047	-2.72949	-0.0341797	0
-119.805	-479218	0.185547	0	0.498047	-2.72949	-0.0341797	0
-119.804	-479217	0.185547	0	0.493164	-2.72461	-0.0341797	0
-119.804	-479216	0.185547	0	0.498047	-2.71973	-0.0341797	0
-119.804	-479215	0.180664	0	0.498047	-2.71973	-0.0341797	0
-119.803	-479214	0.180664	-0.00488281	0.50293	-2.70508	-0.0292969	0
-119.803	-479213	0.180664	0	0.50293	-2.7002	-0.0341797	0.00488281
-119.803	-479212	0.180664	0	0.498047	-2.69043	-0.0341797	0
-119.803	-479211	0.180664	0	0.498047	-2.68555	-0.0292969	0
-119.802	-479210	0.180664	-0.00488281	0.498047	-2.68555	-0.0292969	0
-119.802	-479209	0.180664	-0.00488281	0.498047	-2.68066	-0.0292969	0.00488281
-119.802	-479208	0.180664	-0.00488281	0.498047	-2.67578	-0.0292969	0
-119.802	-479207	0.185547	0	0.493164	-2.67578	-0.0341797	0
-119.802	-479206	0.180664	-0.00488281	0.493164	-2.67578	-0.0341797	0
-119.801	-479205	0.180664	-0.00488281	0.493164	-2.6709	-0.0341797	0
-119.801	-479204	0.180664	-0.00488281	0.493164	-2.67578	-0.0341797	0.00488281
-119.801	-479203	0.180664	-0.00488281	0.493164	-2.67578	-0.0341797	0.00488281
-119.8	-479202	0.180664	-0.00488281	0.493164	-2.6709	-0.0341797	0
-119.8	-479201	0.180664	0	0.493164	-2.6709	-0.0292969	0.00488281
-119.8	-479200	0.180664	-0.00488281	0.493164	-2.66602	-0.0292969	0
-119.8	-479199	0.180664	-0.00488281	0.488281	-2.66602	-0.0292969	0.00488281
-119.799	-479198	0.180664	0	0.488281	-2.66602	-0.0292969	0
-119.799	-479197	0.180664	-0.00488281	0.488281	-2.66113	-0.0292969	0
-119.799	-479196	0.180664	-0.00488281	0.488281	-2.66113	-0.0292969	0.00488281
-119.799	-479195	0.180664	-0.00488281	0.488281	-2.66113	-0.0341797	0
-119.799	-479194	0.180664	-0.00488281	0.488281	-2.65625	-0.0341797	0
-119.798	-479193	0.180664	0	0.483398	-2.65625	-0.0292969	0
-119.798	-479192	0.180664	0	0.483398	-2.65625	-0.0292969	0
-119.798	-479191	0.175781	-0.00488281	0.483398	-2.65625	-0.0244141	0
-119.797	-479190	0.180664	-0.00488281	0.483398	-2.66113	-0.0292969	0.00488281
-119.797	-479189	0.180664	0	0.483398	-2.65625	-0.0292969	0.00488281
-119.797	-479188	0.180664	-0.00488281	0.483398	-2.64648	-0.0292969	0.00488281
-119.797	-479187	0.180664	-0.00488281	0.483398	-2.63672	-0.0292969	0
-119.796	-479186	0.180664	0	0.483398	-2.63672	-0.0292969	0
-119.796	-479185	0.180664	0	0.478516	-2.62207	-0.0341797	0
-119.796	-479184	0.180664	-0.00488281	0.483398	-2.6123	-0.0292969	0
-119.796	-479183	0.180664	0	0.483398	-2.60254	-0.0292969	0
-119.796	-479182	0.180664	0	0.483398	-2.59277	-0.0292969	0
-119.795	-479181	0.175781	-0.00488281	0.483398	-2.58789	-0.0244141	0
-119.795	-479180	0.175781	0	0.483398	-2.57812	-0.0244141	0
-119.795	-479179	0.180664	0	0.483398	-2.57812	-0.0244141	0
-119.794	-479178	0.185547	-0.00488281	0.483398	-2.57324	-0.0244141	0.00488281
-119.794	-479177	0.180664	-0.00488281	0.478516	-2.57324	-0.0244141	0.00488281
-119.794	-479176	0.185547	-0.00488281	0.478516	-2.56836	-0.0292969	0
-119.794	-479175	0.180664	0	0.478516	-2.55859	-0.0341797	0
-119.793	-479174	0.185547	0	0.478516	-2.55371	-0.0292969	0
-119.793	-479173	0.180664	-0.00488281	0.478516	-2.55371	-0.0244141	0
-119.793	-479172	0.180664	0	0.473633	-2.54883	-0.0195312	0
-119.793	-479171	0.180664	0	0.473633	-2.53906	-0.0195312	0
-119.793	-479170	0.180664	-0.00488281	0.478516	-2.53418	-0.0195312	0
-119.792	-479169	0.180664	0	0.478516	-2.53418	-0.0195312	0
-119.792	-479168	0.180664	0	0.478516	-2.53418	-0.0195312	0
-119.792	-479167	0.185547	0	0.473633	-2.53418	-0.0244141	0
-119.791	-479166	0.185547	-0.00488281	0.473633	-2.53418	-0.0195312	0
-119.791	-479165	0.185547	0	0.478516	-2.53906	-0.0195312	0.00488281
-119.791	-479164	0.185547	0	0.478516	-2.54883	-0.0244141	0.00488281
-119.791	-479163	0.180664	0	0.473633	-2.54395	-0.0195312	0
-119.79	-479162	0.180664	0	0.473633	-2.55371	-0.0195312	0
-119.79	-479161	0.180664	-0.00488281	0.473633	-2.55371	-0.0195312	0
-119.79	-479160	0.180664	0	0.473633	-2.55371	-0.0195312	0
-119.79	-479159	0.180664	-0.00488281	0.478516	-2.54395	-0.0244141	0.00488281
-119.79	-479158	0.180664	0	0.473633	-2.53418	-0.0195312	0
-119.789	-479157	0.180664	-0.00488281	0.478516	-2.52441	-0.0195312	0
-119.789	-479156	0.180664	0	0.473633	-2.51465	-0.0195312	0
-119.789	-479155	0.180664	0	0.473633	-2.50488	-0.0146484	0
-119.788	-479154	0.180664	0	0.473633	-2.49512	-0.0146484	0
-119.788	-479153	0.180664	-0.00488281	0.473633	-2.48535	-0.0146484	0
-119.788	-479152	0.180664	-0.00488281	0.473633	-2.48047	-0.00976562	0
-119.788	-479151	0.180664	0	0.473633	-2.47559	-0.00976562	0
-119.787	-479150	0.180664	-0.00488281	0.473633	-2.4707	-0.0146484	0
-119.787	-479149	0.180664	-0.00488281	0.473633	-2.46094	-0.0146484	0
-119.787	-479148	0.175781	0	0.473633	-2.45605	-0.00488281	0
-119.787	-479147	0.180664	0	0.473633	-2.44629	0	0.00488281
-119.787	-479146	0.180664	0	0.473633	-2.43652	0	0
-119.786	-479145	0.180664	0	0.473633	-2.42188	0	0.00488281
-119.786	-479144	0.180664	0	0.46875	-2.41699	-0.00488281	0.00488281
-119.786	-479143	0.180664	-0.00488281	0.473633	-2.41211	-0.00488281	0
-119.785	-479142	0.180664	0	0.46875	-2.41211	0	0
-119.785	-479141	0.180664	-0.00488281	0.46875	-2.40234	0	0
-119.785	-479140	0.180664	-0.00488281	0.46875	-2.39746	-0.00488281	0.00488281
-119.785	-479139	0.180664	-0.00488281	0.46875	-2.39746	0	0.00488281
-119.784	-479138	0.180664	-0.00488281	0.46875	-2.39746	0	0
-119.784	-479137	0.180664	-0.00488281	0.46875	-2.39746	0	0
-119.784	-479136	0.185547	-0.00488281	0.463867	-2.39746	0	0
-119.784	-479135	0.185547	0	0.46875	-2.39258	-0.00488281	0
-119.784	-479134	0.180664	0	0.46875	-2.38281	-0.00976562	0.00488281
-119.783	-479133	0.185547	-0.00488281	0.46875	-2.38281	-0.00976562	0.00488281
-119.783	-479132	0.180664	-0.00488281	0.46875	-2.37793	-0.00976562	0.00488281
-119.783	-479131	0.185547	-0.00488281	0.46875	-2.37305	-0.0195312	0
-119.782	-479130	0.180664	-0.00488281	0.46875	-2.36816	-0.0195312	0.00488281
-119.782	-479129	0.180664	-0.00488281	0.46875	-2.36816	-0.0244141	0.00488281
-119.782	-479128	0.180664	0	0.46875	-2.36328	-0.0244141	0
-119.782	-479127	0.180664	-0.00488281	0.46875	-2.3584	-0.0195312	0.00488281
-119.781	-479126	0.180664	0	0.46875	-2.35352	-0.0146484	0.00488281
-119.781	-479125	0.180664	-0.00488281	0.46875	-2.35352	-0.0195312	0
-119.781	-479124	0.180664	0	0.46875	-2.34863	-0.0195312	0
-119.781	-479123	0.180664	-0.00488281	0.46875	-2.34863	-0.0195312	0
-119.781	-479122	0.180664	0	0.46875	-2.34375	-0.0146484	0.00488281
-119.78	-479121	0.180664	-0.00488281	0.473633	-2.33398	-0.00976562	0
-119.78	-479120	0.180664	-0.00488281	0.473633	-2.32422	-0.0146484	0.00488281
-119.78	-479119	0.180664	-0.00488281	0.473633	-2.30957	-0.0146484	0
-119.779	-479118	0.180664	-0.00488281	0.473633	-2.2998	-0.0195312	0
-119.779	-479117	0.180664	-0.00488281	0.473633	-2.28516	-0.0146484	0.00488281
-119.779	-479116	0.180664	-0.00488281	0.46875	-2.27539	-0.00976562	0
-119.779	-479115	0.180664	0	0.46875	-2.26074	-0.00976562	0
-119.778	-479114	0.180664	-0.00488281	0.473633	-2.25098	-0.00976562	0
-119.778	-479113	0.180664	-0.00488281	0.46875	-2.24609	-0.00488281	0
-119.778	-479112	0.180664	0	0.46875	-2.24121	-0.00488281	0
-119.778	-479111	0.180664	-0.00488281	0.473633	-2.23633	-0.0146484	0
-119.778	-479110	0.180664	0	0.46875	-2.22656	-0.0146484	0.00488281
-119.777	-479109	0.180664	-0.00488281	0.46875	-2.22168	-0.0146484	0.00488281
-119.777	-479108	0.180664	0	0.46875	-2.2168	-0.0195312	0
-119.777	-479107	0.180664	0	0.46875	-2.21191	-0.0146484	0.00488281
-119.776	-479106	0.180664	-0.00488281	0.46875	-2.20215	-0.0195312	0
-119.776	-479105	0.180664	0	0.46875	-2.19238	-0.0195312	0.00488281
-119.776	-479104	0.180664	0	0.46875	-2.18262	-0.0195312	0
-119.776	-479103	0.180664	0	0.46875	-2.18262	-0.0195312	0
-119.775	-479102	0.180664	-0.00488281	0.46875	-2.17773	-0.0195312	0
-119.775	-479101	0.180664	0	0.46875	-2.17773	-0.0146484	0
-119.775	-479100	0.180664	0	0.46875	-2.17773	-0.0195312	0
-119.775	-479099	0.185547	-0.00488281	0.46875	-2.17773	-0.0195312	0
-119.775	-479098	0.185547	0	0.46875	-2.18262	-0.0195312	0
-119.774	-479097	0.180664	0	0.46875	-2.18262	-0.0195312	0
-119.774	-479096	0.185547	0	0.46875	-2.18262	-0.0146484	0
-119.774	-479095	0.180664	-0.00488281	0.46875	-2.1875	-0.0146484	0.00488281
-119.773	-479094	0.180664	0	0.46875	-2.1875	-0.0195312	0
-119.773	-479093	0.185547	0	0.463867	-2.17773	-0.0195312	0
-119.773	-479092	0.185547	-0.00488281	0.463867	-2.16797	-0.0195312	0.00488281
-119.773	-479091	0.185547	-0.00488281	0.463867	-2.1582	-0.0146484	0.00488281
-119.772	-479090	0.185547	0	0.463867	-2.14844	-0.0146484	0
-119.772	-479089	0.180664	0	0.463867	-2.13379	-0.0244141	0.00488281
-119.772	-479088	0.180664	-0.00488281	0.463867	-2.12402	-0.0195312	0
-119.772	-479087	0.185547	0	0.458984	-2.10938	-0.0195312	0
-119.772	-479086	0.180664	-0.00488281	0.458984	-2.09961	-0.0195312	0
-119.771	-479085	0.180664	0	0.458984	-2.09473	-0.0195312	0
-119.771	-479084	0.180664	0	0.463867	-2.08984	-0.0195312	0
-119.771	-479083	0.180664	-0.00488281	0.458984	-2.08008	-0.0146484	0
-119.77	-479082	0.180664	0	0.458984	-2.06543	-0.0195312	0.00488281
-119.77	-479081	0.180664	0	0.458984	-2.06055	-0.0195312	0
-119.77	-479080	0.185547	-0.00488281	0.463867	-2.0459	-0.0195312	0.00488281
-119.77	-479079	0.180664	0	0.463867	-2.03613	-0.0195312	0.00488281
-119.769	-479078	0.180664	-0.00488281	0.458984	-2.02148	-0.0195312	0
-119.769	-479077	0.180664	0	0.458984	-2.0166	-0.0195312	0
-119.769	-479076	0.180664	0	0.458984	-2.00684	-0.0195312	0
-119.769	-479075	0.180664	0	0.458984	-2.00195	-0.0195312	0
-119.769	-479074	0.180664	0	0.458984	-1.99707	-0.0195312	0.00488281
-119.768	-479073	0.180664	-0.00488281	0.458984	-1.99219	-0.0195312	0
-119.768	-479072	0.180664	-0.00488281	0.454102	-1.9873	-0.0244141	0
-119.768	-479071	0.180664	-0.00488281	0.454102	-1.98242	-0.0244141	0
-119.767	-479070	0.180664	-0.00488281	0.454102	-1.98242	-0.0195312	0
-119.767	-479069	0.180664	-0.00488281	0.454102	-1.97754	-0.0195312	0
-119.767	-479068	0.180664	-0.00488281	0.449219	-1.96777	-0.0195312	0
-119.767	-479067	0.180664	-0.00488281	0.449219	-1.96289	-0.0195312	0
-119.766	-479066	0.180664	0	0.454102	-1.95801	-0.0146484	0.00488281
-119.766	-479065	0.180664	-0.00488281	0.449219	-1.95312	-0.0146484	0
-119.766	-479064	0.180664	-0.00488281	0.449219	-1.94824	-0.0146484	0.00488281
-119.766	-479063	0.180664	-0.00488281	0.449219	-1.94336	-0.0146484	0
-119.766	-479062	0.180664	-0.00488281	0.449219	-1.93848	-0.0195312	0
-119.765	-479061	0.180664	0	0.449219	-1.92871	-0.0195312	0.00488281
-119.765	-479060	0.180664	-0.00488281	0.449219	-1.92383	-0.0195312	0
-119.765	-479059	0.185547	0	0.449219	-1.91895	-0.0195312	0
-119.764	-479058	0.180664	0	0.449219	-1.91406	-0.0244141	0.00488281
-119.764	-479057	0.180664	-0.00488281	0.449219	-1.90918	-0.0244141	0.00488281
-119.764	-479056	0.185547	-0.00488281	0.449219	-1.9043	-0.0195312	0
-119.764	-479055	0.180664	-0.00488281	0.449219	-1.89453	-0.0195312	0
-119.763	-479054	0.180664	0	0.449219	-1.88477	-0.0195312	0
-119.763	-479053	0.180664	0	0.449219	-1.87012	-0.0195312	0
-119.763	-479052	0.180664	-0.00488281	0.449219	-1.85547	-0.0195312	0.00488281
-119.763	-479051	0.180664	0	0.444336	-1.84082	-0.0146484	0.00488281
-119.763	-479050	0.180664	-0.00488281	0.449219	-1.82617	-0.0195312	0.00488281
-119.762	-479049	0.180664	0	0.444336	-1.81152	-0.0146484	0.00488281
-119.762	-479048	0.180664	0	0.444336	-1.80176	-0.0195312	0.00488281
-119.762	-479047	0.180664	0	0.444336	-1.78711	-0.0195312	0
-119.761	-479046	0.180664	-0.00488281	0.444336	-1.78223	-0.0195312	0
-119.761	-479045	0.180664	0	0.444336	-1.77246	-0.0195312	0
-119.761	-479044	0.180664	-0.00488281	0.449219	-1.7627	-0.0146484	0
-119.761	-479043	0.180664	0	0.449219	-1.75781	-0.0146484	0
-119.76	-479042	0.180664	0	0.444336	-1.74805	-0.0146484	0
-119.76	-479041	0.180664	0	0.444336	-1.73828	-0.00976562	0
-119.76	-479040	0.180664	0	0.444336	-1.72363	-0.00488281	0.00488281
-119.76	-479039	0.180664	0	0.444336	-1.71875	-0.00976562	0
-119.76	-479038	0.180664	0	0.444336	-1.70898	-0.0146484	0.00488281
-119.759	-479037	0.185547	0	0.444336	-1.7041	-0.0146484	0
-119.759	-479036	0.180664	0	0.444336	-1.69434	-0.0146484	0.00488281
-119.759	-479035	0.180664	0	0.439453	-1.68945	-0.0146484	0.00488281
-119.758	-479034	0.180664	-0.00488281	0.444336	-1.68457	-0.00976562	0.00488281
-119.758	-479033	0.180664	0	0.439453	-1.68457	-0.0146484	0.00488281
-119.758	-479032	0.180664	0	0.439453	-1.67969	-0.0146484	0
-119.758	-479031	0.180664	0	0.439453	-1.67969	-0.0146484	0
-119.757	-479030	0.180664	0	0.439453	-1.67969	-0.00976562	0
-119.757	-479029	0.180664	0	0.439453	-1.67969	-0.00976562	0.00488281
-119.757	-479028	0.180664	-0.00488281	0.439453	-1.67969	-0.0146484	0.00488281
-119.757	-479027	0.180664	0	0.439453	-1.6748	-0.0146484	0
-119.757	-479026	0.180664	0	0.444336	-1.66504	-0.0146484	0
-119.756	-479025	0.180664	0	0.444336	-1.65039	-0.0146484	0.00488281
-119.756	-479024	0.180664	0	0.444336	-1.63574	-0.0146484	0
-119.756	-479023	0.180664	0	0.444336	-1.62598	-0.0195312	0.00488281
-119.755	-479022	0.180664	0	0.439453	-1.60645	-0.0195312	0
-119.755	-479021	0.180664	0	0.444336	-1.5918	-0.0195312	0
-119.755	-479020	0.180664	-0.00488281	0.444336	-1.58203	-0.0195312	0
-119.755	-479019	0.180664	-0.00488281	0.439453	-1.56738	-0.0195312	0.00488281
-119.754	-479018	0.180664	-0.00488281	0.439453	-1.55762	-0.0195312	0
-119.754	-479017	0.185547	0	0.439453	-1.54785	-0.0292969	0
-119.754	-479016	0.180664	-0.00488281	0.439453	-1.54297	-0.0244141	0
-119.754	-479015	0.180664	-0.00488281	0.439453	-1.52832	-0.0195312	0
-119.754	-479014	0.180664	0	0.439453	-1.51367	-0.0195312	0
-119.753	-479013	0.180664	-0.00488281	0.439453	-1.49902	-0.0195312	0.00488281
-119.753	-479012	0.180664	-0.00488281	0.439453	-1.48926	-0.0195312	0
-119.753	-479011	0.180664	0	0.439453	-1.47949	-0.0195312	0.00488281
-119.752	-479010	0.180664	-0.00488281	0.439453	-1.46484	-0.0195312	0
-119.752	-479009	0.180664	0	0.439453	-1.45996	-0.0146484	0.00488281
-119.752	-479008	0.180664	0	0.439453	-1.4502	-0.00976562	0
-119.752	-479007	0.180664	-0.00488281	0.444336	-1.44043	-0.00488281	0
-119.751	-479006	0.180664	-0.00488281	0.439453	-1.43555	-0.00976562	0
-119.751	-479005	0.180664	-0.00488281	0.439453	-1.42578	-0.00976562	0.00488281
-119.751	-479004	0.180664	-0.00488281	0.439453	-1.4209	-0.00488281	0.00488281
-119.751	-479003	0.180664	0	0.439453	-1.41602	-0.00488281	0.00488281
-119.751	-479002	0.180664	-0.00488281	0.439453	-1.41113	-0.00488281	0.00488281
-119.75	-479001	0.180664	0	0.439453	-1.40137	-0.00976562	0
-119.75	-479000	0.180664	-0.00488281	0.439453	-1.3916	-0.00488281	0
-119.75	-478999	0.180664	0	0.439453	-1.38184	-0.00488281	0
-119.749	-478998	0.180664	0	0.439453	-1.37695	-0.00976562	0
-119.749	-478997	0.180664	-0.00488281	0.439453	-1.36719	-0.00976562	0.00488281
-119.749	-478996	0.180664	-0.00488281	0.439453	-1.3623	-0.00488281	0.00488281
-119.749	-478995	0.180664	0	0.439453	-1.35254	-0.00488281	0
-119.749	-478994	0.180664	0	0.444336	-1.34766	0	0
-119.748	-478993	0.180664	-0.00488281	0.444336	-1.33789	0	0.00488281
-119.748	-478992	0.180664	-0.00488281	0.439453	-1.33301	0	0
-119.748	-478991	0.180664	0	0.444336	-1.32324	0	0
-119.748	-478990	0.180664	-0.00488281	0.444336	-1.31836	0	0
-119.747	-478989	0.180664	0	0.439453	-1.30859	0	0.00488281
-119.747	-478988	0.180664	-0.00488281	0.439453	-1.29883	0.00488281	0
-119.747	-478987	0.180664	-0.00488281	0.439453	-1.28418	0	0
-119.746	-478986	0.175781	0	0.439453	-1.26953	0.00488281	0.00488281
-119.746	-478985	0.180664	0	0.439453	-1.25488	0.00488281	0
-119.746	-478984	0.180664	-0.00488281	0.444336	-1.23535	0.00488281	0
-119.746	-478983	0.175781	-0.00488281	0.439453	-1.2207	0.00488281	0
-119.746	-478982	0.180664	0	0.439453	-1.20605	0.00976562	0
-119.745	-478981	0.180664	0	0.439453	-1.19629	0.00976562	0
-119.745	-478980	0.180664	0	0.439453	-1.18652	0.00976562	0
-119.745	-478979	0.180664	0	0.439453	-1.17188	0.0146484	0
-119.745	-478978	0.180664	0	0.439453	-1.16699	0.00976562	0
-119.744	-478977	0.180664	0	0.444336	-1.15723	0.00488281	0
-119.744	-478976	0.180664	0	0.444336	-1.14746	0.00488281	0
-119.744	-478975	0.180664	0	0.439453	-1.13281	0.00488281	0
-119.743	-478974	0.180664	-0.00488281	0.444336	-1.12305	0	0
-119.743	-478973	0.180664	0	0.444336	-1.11328	0	0
-119.743	-478972	0.180664	0	0.444336	-1.09863	0	0
-119.743	-478971	0.185547	-0.00488281	0.444336	-1.08887	-0.00488281	0
-119.743	-478970	0.185547	0	0.444336	-1.0791	-0.00488281	0.00488281
-119.742	-478969	0.185547	0	0.444336	-1.06934	0	0.00488281
-119.742	-478968	0.180664	0	0.444336	-1.06445	0.00488281	0
-119.742	-478967	0.180664	-0.00488281	0.444336	-1.06445	0	0
-119.742	-478966	0.180664	0	0.444336	-1.05957	0	0.00488281
-119.741	-478965	0.180664	0	0.444336	-1.05469	0	0
-119.741	-478964	0.180664	0	0.444336	-1.05469	0.00488281	0
-119.741	-478963	0.180664	0	0.444336	-1.0498	0.00976562	0
-119.74	-478962	0.180664	0	0.444336	-1.0498	0.00976562	0
-119.74	-478961	0.180664	0	0.444336	-1.0498	0.00976562	0
-119.74	-478960	0.180664	0	0.439453	-1.04004	0.0146484	0
-119.74	-478959	0.180664	-0.00488281	0.444336	-1.02539	0.0195312	0
-119.74	-478958	0.180664	0	0.444336	-1.01074	0.0195312	0
-119.739	-478957	0.180664	0	0.444336	-0.996094	0.0195312	0
-119.739	-478956	0.180664	0	0.444336	-0.981445	0.0195312	0
-119.739	-478955	0.180664	0	0.444336	-0.961914	0.0195312	0
-119.739	-478954	0.180664	0	0.444336	-0.947266	0.0195312	0
-119.738	-478953	0.180664	-0.00488281	0.449219	-0.932617	0.0195312	0
-119.738	-478952	0.180664	-0.00488281	0.444336	-0.917969	0.0195312	0
-119.738	-478951	0.180664	-0.00488281	0.444336	-0.908203	0.0195312	0
-119.737	-478950	0.180664	0	0.444336	-0.898438	0.0146484	0
-119.737	-478949	0.180664	-0.00488281	0.449219	-0.888672	0.0146484	0
-119.737	-478948	0.180664	0	0.444336	-0.874023	0.0146484	0.00488281
-119.737	-478947	0.180664	0	0.444336	-0.859375	0.0146484	0
-119.737	-478946	0.180664	-0.00488281	0.444336	-0.844727	0.0195312	0
-119.736	-478945	0.180664	-0.00488281	0.449219	-0.830078	0.0195312	0
-119.736	-478944	0.180664	0	0.449219	-0.81543	0.0195312	0
-119.736	-478943	0.180664	0	0.444336	-0.800781	0.0195312	0
-119.736	-478942	0.180664	-0.00488281	0.444336	-0.791016	0.0146484	0
-119.735	-478941	0.175781	-0.00488281	0.444336	-0.786133	0.0146484	0
-119.735	-478940	0.180664	0	0.444336	-0.776367	0.0146484	0
-119.735	-478939	0.180664	0	0.444336	-0.766602	0.00976562	0
-119.734	-478938	0.185547	0	0.444336	-0.761719	0.0146484	0
-119.734	-478937	0.180664	-0.00488281	0.444336	-0.751953	0.0195312	0.00488281
-119.734	-478936	0.180664	-0.00488281	0.444336	-0.74707	0.0195312	0
-119.734	-478935	0.180664	0	0.444336	-0.737305	0.0146484	0
-119.734	-478934	0.180664	-0.00488281	0.444336	-0.727539	0.00976562	0
-119.733	-478933	0.180664	-0.00488281	0.444336	-0.717773	0.00976562	0
-119.733	-478932	0.180664	-0.00488281	0.444336	-0.708008	0.00488281	0
-119.733	-478931	0.180664	-0.00488281	0.444336	-0.698242	0.00488281	0
-119.733	-478930	0.180664	-0.00488281	0.444336	-0.688477	0.00976562	0
-119.732	-478929	0.180664	-0.00488281	0.444336	-0.683594	0.00488281	0
-119.732	-478928	0.180664	0	0.444336	-0.673828	0.00976562	0
-119.732	-478927	0.185547	-0.00488281	0.444336	-0.664062	0.0146484	0
-119.731	-478926	0.180664	-0.00488281	0.444336	-0.654297	0.0195312	0
-119.731	-478925	0.180664	-0.00488281	0.444336	-0.649414	0.0195312	0
-119.731	-478924	0.180664	-0.00488281	0.444336	-0.644531	0.0195312	0
-119.731	-478923	0.180664	0	0.444336	-0.634766	0.0146484	0
-119.731	-478922	0.180664	0	0.444336	-0.620117	0.0146484	0
-119.73	-478921	0.180664	-0.00488281	0.439453	-0.605469	0.0146484	0
-119.73	-478920	0.180664	0	0.439453	-0.59082	0.00976562	0
-119.73	-478919	0.180664	0	0.444336	-0.571289	0.00488281	0
-119.73	-478918	0.180664	-0.00488281	0.439453	-0.556641	0	0
-119.729	-478917	0.180664	-0.00488281	0.439453	-0.537109	0	0.00488281
-119.729	-478916	0.180664	-0.00488281	0.439453	-0.517578	0	0
-119.729	-478915	0.180664	0	0.439453	-0.50293	-0.00488281	0
-119.728	-478914	0.180664	0	0.444336	-0.483398	-0.00488281	0
-119.728	-478913	0.180664	-0.00488281	0.444336	-0.473633	-0.00488281	0.00488281
-119.728	-478912	0.180664	-0.00488281	0.439453	-0.458984	0.00488281	0
-119.728	-478911	0.180664	-0.00488281	0.439453	-0.449219	0.00488281	0
-119.728	-478910	0.180664	0	0.439453	-0.439453	0	0
-119.727	-478909	0.180664	-0.00488281	0.444336	-0.424805	-0.00488281	0.00488281
-119.727	-478908	0.180664	0	0.439453	-0.415039	0	0
-119.727	-478907	0.180664	0	0.439453	-0.400391	0	0.00488281
-119.727	-478906	0.180664	0	0.439453	-0.390625	0	0
-119.726	-478905	0.180664	0	0.439453	-0.375977	-0.00488281	0.00488281
-119.726	-478904	0.180664	0	0.439453	-0.366211	-0.00488281	0
-119.726	-478903	0.180664	0	0.439453	-0.356445	-0.00488281	0
-119.725	-478902	0.180664	0	0.439453	-0.34668	-0.00488281	0
-119.725	-478901	0.180664	0	0.439453	-0.341797	-0.00488281	0.00488281
-119.725	-478900	0.180664	0	0.439453	-0.336914	-0.00488281	0
-119.725	-478899	0.185547	-0.00488281	0.439453	-0.327148	-0.00488281	0.00488281
-119.725	-478898	0.185547	0	0.43457	-0.327148	-0.00488281	0
-119.724	-478897	0.185547	0	0.43457	-0.327148	-0.00488281	0
-119.724	-478896	0.185547	0	0.43457	-0.322266	-0.00976562	0.00488281
-119.724	-478895	0.185547	0	0.43457	-0.317383	-0.00488281	0
-119.724	-478894	0.185547	0	0.43457	-0.3125	-0.00976562	0
-119.723	-478893	0.180664	0	0.429688	-0.307617	-0.0146484	0
-119.723	-478892	0.185547	-0.00488281	0.429688	-0.292969	-0.0195312	0
-119.723	-478891	0.180664	0	0.43457	-0.273438	-0.0195312	0
-119.722	-478890	0.180664	0	0.429688	-0.258789	-0.0244141	0
-119.722	-478889	0.180664	0	0.429688	-0.244141	-0.0244141	0.00488281
-119.722	-478888	0.185547	0	0.43457	-0.224609	-0.0292969	0
-119.722	-478887	0.185547	0	0.429688	-0.209961	-0.0292969	0
-119.722	-478886	0.185547	0	0.429688	-0.195312	-0.0244141	0
-119.721	-478885	0.185547	0	0.429688	-0.175781	-0.0341797	0
-119.721	-478884	0.180664	-0.00488281	0.43457	-0.170898	-0.0390625	0
-119.721	-478883	0.180664	0	0.429688	-0.15625	-0.0390625	0
-119.721	-478882	0.180664	0	0.429688	-0.146484	-0.0341797	0
-119.72	-478881	0.180664	0	0.429688	-0.131836	-0.0341797	0
-119.72	-478880	0.180664	-0.00488281	0.429688	-0.117188	-0.0292969	0
-119.72	-478879	0.180664	-0.00488281	0.429688	-0.102539	-0.0292969	0
-119.719	-478878	0.180664	-0.00488281	0.43457	-0.0878906	-0.0292969	0.00488281
-119.719	-478877	0.180664	-0.00488281	0.429688	-0.0732422	-0.0292969	0.00488281
-119.719	-478876	0.180664	0	0.429688	-0.0634766	-0.0292969	0
-119.719	-478875	0.180664	-0.00488281	0.429688	-0.0488281	-0.0341797	0
-119.719	-478874	0.180664	-0.00488281	0.429688	-0.0439453	-0.0341797	0
-119.718	-478873	0.180664	0	0.429688	-0.0292969	-0.0341797	0
-119.718	-478872	0.180664	-0.00488281	0.429688	-0.0195312	-0.0292969	0
-119.718	-478871	0.180664	-0.00488281	0.424805	-0.0146484	-0.0341797	0
-119.718	-478870	0.180664	-0.00488281	0.424805	-0.00488281	-0.0439453	0
-119.717	-478869	0.180664	0	0.424805	0.00488281	-0.0439453	0.00488281
-119.717	-478868	0.175781	0	0.424805	0.0146484	-0.0439453	0
-119.717	-478867	0.180664	-0.00488281	0.424805	0.0195312	-0.0439453	0
-119.716	-478866	0.180664	-0.00488281	0.424805	0.0292969	-0.0390625	0
-119.716	-478865	0.180664	0	0.424805	0.0390625	-0.0390625	0
-119.716	-478864	0.180664	0	0.424805	0.0488281	-0.0439453	0
-119.716	-478863	0.180664	-0.00488281	0.424805	0.0537109	-0.0488281	0
-119.716	-478862	0.180664	-0.00488281	0.419922	0.0634766	-0.0439453	0.00488281
-119.715	-478861	0.180664	-0.00488281	0.419922	0.0732422	-0.0439453	0.00488281
-119.715	-478860	0.180664	-0.00488281	0.424805	0.078125	-0.0439453	0.00488281
-119.715	-478859	0.185547	-0.00488281	0.424805	0.0878906	-0.0488281	0.00488281
-119.715	-478858	0.180664	-0.00488281	0.419922	0.0927734	-0.0488281	0.00488281
-119.714	-478857	0.180664	-0.00488281	0.419922	0.102539	-0.0488281	0
-119.714	-478856	0.185547	-0.00488281	0.419922	0.112305	-0.0439453	0.00488281
-119.714	-478855	0.185547	0	0.419922	0.12207	-0.0488281	0
-119.713	-478854	0.185547	0	0.419922	0.136719	-0.0537109	0.00488281
-119.713	-478853	0.185547	-0.00488281	0.419922	0.151367	-0.0585938	0
-119.713	-478852	0.185547	0	0.419922	0.170898	-0.0537109	0
-119.713	-478851	0.180664	0	0.419922	0.185547	-0.0488281	0
-119.713	-478850	0.180664	0	0.419922	0.205078	-0.0488281	0
-119.712	-478849	0.180664	-0.00488281	0.419922	0.224609	-0.0488281	0
-119.712	-478848	0.180664	0	0.419922	0.239258	-0.0488281	0
-119.712	-478847	0.180664	-0.00488281	0.419922	0.249023	-0.0488281	0
-119.712	-478846	0.180664	-0.00488281	0.419922	0.258789	-0.0537109	0.00488281
-119.711	-478845	0.185547	-0.00488281	0.419922	0.268555	-0.0537109	0
-119.711	-478844	0.180664	-0.00488281	0.419922	0.27832	-0.0537109	0
-119.711	-478843	0.180664	-0.00488281	0.419922	0.288086	-0.0488281	0
-119.71	-478842	0.180664	0	0.419922	0.297852	-0.0488281	0
-119.71	-478841	0.180664	0	0.419922	0.307617	-0.0488281	0
-119.71	-478840	0.180664	0	0.419922	0.322266	-0.0488281	0
-119.71	-478839	0.180664	0	0.419922	0.332031	-0.0585938	0
-119.71	-478838	0.180664	0	0.419922	0.341797	-0.0537109	0
-119.709	-478837	0.180664	0	0.419922	0.351562	-0.0537109	0
-119.709	-478836	0.180664	0	0.419922	0.361328	-0.0537109	0
-119.709	-478835	0.180664	0	0.419922	0.366211	-0.0585938	0
-119.709	-478834	0.180664	0	0.424805	0.366211	-0.0634766	0
-119.708	-478833	0.180664	0	0.419922	0.371094	-0.0634766	0
-119.708	-478832	0.180664	0	0.419922	0.371094	-0.0634766	0
-119.708	-478831	0.180664	0	0.419922	0.375977	-0.0585938	0
-119.707	-478830	0.180664	0	0.419922	0.375977	-0.0585938	0.00488281
-119.707	-478829	0.180664	0	0.419922	0.375977	-0.0585938	0
-119.707	-478828	0.180664	0	0.419922	0.375977	-0.0585938	0.00488281
-119.707	-478827	0.180664	0	0.415039	0.380859	-0.0585938	0
-119.707	-478826	0.180664	0	0.415039	0.390625	-0.0488281	0
-119.706	-478825	0.180664	-0.00488281	0.419922	0.405273	-0.0488281	0
-119.706	-478824	0.180664	-0.00488281	0.419922	0.419922	-0.0488281	0
-119.706	-478823	0.180664	0	0.415039	0.43457	-0.0439453	0.00488281
-119.706	-478822	0.180664	0	0.415039	0.444336	-0.0488281	0
-119.705	-478821	0.180664	0	0.415039	0.458984	-0.0488281	0.00488281
-119.705	-478820	0.180664	0	0.419922	0.473633	-0.0488281	0
-119.705	-478819	0.185547	-0.00488281	0.419922	0.483398	-0.0488281	0
-119.704	-478818	0.180664	-0.00488281	0.419922	0.498047	-0.0488281	0
-119.704	-478817	0.185547	0	0.415039	0.507812	-0.0488281	0
-119.704	-478816	0.180664	0	0.415039	0.512695	-0.0488281	0
-119.704	-478815	0.180664	-0.00488281	0.419922	0.522461	-0.0488281	0
-119.704	-478814	0.180664	-0.00488281	0.419922	0.532227	-0.0537109	0.00488281
-119.703	-478813	0.180664	-0.00488281	0.415039	0.551758	-0.0585938	0.00488281
-119.703	-478812	0.185547	-0.00488281	0.415039	0.561523	-0.0585938	0
-119.703	-478811	0.180664	-0.00488281	0.419922	0.571289	-0.0537109	0
-119.703	-478810	0.180664	0	0.415039	0.581055	-0.0488281	0
-119.702	-478809	0.180664	0	0.419922	0.585938	-0.0537109	0.00488281
-119.702	-478808	0.180664	-0.00488281	0.419922	0.595703	-0.0537109	0.00488281
-119.702	-478807	0.185547	0	0.419922	0.605469	-0.0488281	0
-119.701	-478806	0.180664	-0.00488281	0.419922	0.610352	-0.0488281	0
-119.701	-478805	0.180664	0	0.419922	0.610352	-0.0537109	0
-119.701	-478804	0.180664	0	0.415039	0.615234	-0.0488281	0
-119.701	-478803	0.180664	-0.00488281	0.419922	0.625	-0.0537109	0.00488281
-119.701	-478802	0.180664	-0.00488281	0.419922	0.629883	-0.0537109	0
-119.7	-478801	0.180664	0	0.419922	0.629883	-0.0488281	0.00488281
-119.7	-478800	0.180664	-0.00488281	0.419922	0.639648	-0.0439453	0.00488281
-119.7	-478799	0.180664	-0.00488281	0.415039	0.649414	-0.0390625	0.00488281
-119.7	-478798	0.180664	0	0.419922	0.654297	-0.0439453	0
-119.699	-478797	0.180664	0	0.419922	0.65918	-0.0439453	0.00488281
-119.699	-478796	0.180664	0	0.415039	0.664062	-0.0488281	0
-119.699	-478795	0.180664	-0.00488281	0.419922	0.668945	-0.0488281	0
-119.698	-478794	0.180664	-0.00488281	0.419922	0.673828	-0.0537109	0
-119.698	-478793	0.180664	0	0.419922	0.673828	-0.0537109	0
-119.698	-478792	0.180664	-0.00488281	0.419922	0.683594	-0.0537109	0.00488281
-119.698	-478791	0.180664	-0.00488281	0.419922	0.683594	-0.0585938	0.00488281
-119.698	-478790	0.180664	-0.00488281	0.419922	0.688477	-0.0537109	0
-119.697	-478789	0.180664	0	0.419922	0.698242	-0.0537109	0.00488281
-119.697	-478788	0.180664	-0.00488281	0.419922	0.703125	-0.0537109	0
-119.697	-478787	0.180664	-0.00488281	0.415039	0.712891	-0.0537109	0.00488281
-119.697	-478786	0.180664	0	0.415039	0.727539	-0.0537109	0
-119.696	-478785	0.180664	0	0.415039	0.742188	-0.0488281	0
-119.696	-478784	0.175781	-0.00488281	0.415039	0.751953	-0.0488281	0
-119.696	-478783	0.180664	0	0.410156	0.766602	-0.0488281	0
-119.695	-478782	0.180664	0	0.410156	0.776367	-0.0537109	0
-119.695	-478781	0.180664	0	0.410156	0.791016	-0.0537109	0.00488281
-119.695	-478780	0.180664	0	0.410156	0.791016	-0.0537109	0
-119.695	-478779	0.180664	0	0.415039	0.800781	-0.0488281	0
-119.695	-478778	0.185547	0	0.410156	0.805664	-0.0488281	0.00488281
-119.694	-478777	0.185547	0	0.410156	0.810547	-0.0488281	0
-119.694	-478776	0.185547	0	0.415039	0.820312	-0.0537109	0
-119.694	-478775	0.185547	0	0.415039	0.830078	-0.0537109	0
-119.694	-478774	0.180664	-0.00488281	0.410156	0.834961	-0.0537109	0
-119.693	-478773	0.180664	-0.00488281	0.410156	0.839844	-0.0537109	0
-119.693	-478772	0.180664	0	0.410156	0.849609	-0.0537109	0
-119.693	-478771	0.180664	0	0.410156	0.854492	-0.0537109	0
-119.692	-478770	0.185547	0	0.410156	0.859375	-0.0488281	0
-119.692	-478769	0.180664	-0.00488281	0.410156	0.864258	-0.0439453	0
-119.692	-478768	0.180664	-0.00488281	0.410156	0.864258	-0.0488281	0
-119.692	-478767	0.185547	0	0.405273	0.864258	-0.0488281	0
-119.692	-478766	0.180664	-0.00488281	0.410156	0.864258	-0.0537109	0.00488281
-119.691	-478765	0.180664	0	0.405273	0.859375	-0.0585938	0
-119.691	-478764	0.180664	-0.00488281	0.405273	0.859375	-0.0585938	0.00488281
-119.691	-478763	0.180664	0	0.405273	0.859375	-0.0585938	0
-119.691	-478762	0.180664	-0.00488281	0.400391	0.849609	-0.0585938	0
-119.69	-478761	0.180664	0	0.405273	0.854492	-0.0585938	0
-119.69	-478760	0.180664	0	0.405273	0.859375	-0.0634766	0
-119.69	-478759	0.180664	0	0.405273	0.864258	-0.0683594	0
-119.689	-478758	0.180664	0	0.405273	0.869141	-0.0683594	0
-119.689	-478757	0.180664	0	0.410156	0.878906	-0.0634766	0.00488281
-119.689	-478756	0.180664	0	0.400391	0.893555	-0.0634766	0
-119.689	-478755	0.180664	0	0.400391	0.90332	-0.0683594	0
-119.689	-478754	0.180664	0	0.400391	0.917969	-0.0585938	0
-119.688	-478753	0.180664	-0.00488281	0.400391	0.917969	-0.0585938	0
-119.688	-478752	0.180664	-0.00488281	0.400391	0.927734	-0.0585938	0
-119.688	-478751	0.180664	-0.00488281	0.395508	0.9375	-0.0585938	0
-119.688	-478750	0.180664	0	0.395508	0.942383	-0.0634766	0
-119.687	-478749	0.180664	0	0.400391	0.947266	-0.0634766	0.00488281
-119.687	-478748	0.180664	0	0.400391	0.947266	-0.0634766	0
-119.687	-478747	0.180664	0	0.400391	0.957031	-0.0634766	0.00488281
-119.686	-478746	0.180664	-0.00488281	0.400391	0.966797	-0.0683594	0
-119.686	-478745	0.180664	0	0.395508	0.97168	-0.0683594	0
-119.686	-478744	0.180664	0	0.395508	0.976562	-0.0683594	0
-119.686	-478743	0.180664	0	0.395508	0.986328	-0.0683594	0
-119.686	-478742	0.180664	0	0.395508	0.991211	-0.0683594	0
-119.685	-478741	0.180664	-0.00488281	0.395508	0.996094	-0.0683594	0
-119.685	-478740	0.180664	-0.00488281	0.395508	0.996094	-0.0732422	0
-119.685	-478739	0.180664	-0.00488281	0.395508	0.996094	-0.0732422	0.00488281
-119.684	-478738	0.180664	-0.00488281	0.390625	0.996094	-0.0732422	0
-119.684	-478737	0.180664	-0.00488281	0.390625	0.996094	-0.0732422	0
-119.684	-478736	0.185547	-0.00488281	0.390625	0.996094	-0.0732422	0
-119.684	-478735	0.180664	-0.00488281	0.390625	0.996094	-0.078125	0
-119.683	-478734	0.180664	-0.00488281	0.390625	0.996094	-0.0732422	0.00488281
-119.683	-478733	0.180664	0	0.385742	1.00098	-0.078125	0
-119.683	-478732	0.180664	0	0.385742	1.00098	-0.0732422	0
-119.683	-478731	0.180664	0	0.390625	1.00098	-0.078125	0
-119.683	-478730	0.180664	-0.00488281	0.390625	1.00098	-0.078125	0
-119.682	-478729	0.180664	-0.00488281	0.390625	1.00586	-0.078125	0
-119.682	-478728	0.180664	-0.00488281	0.385742	1.00098	-0.0878906	0
-119.682	-478727	0.180664	0	0.390625	1.00098	-0.0927734	0
-119.681	-478726	0.180664	-0.00488281	0.390625	1.00586	-0.0927734	0
-119.681	-478725	0.180664	-0.00488281	0.390625	1.00098	-0.0976562	0
-119.681	-478724	0.180664	0	0.385742	1.00098	-0.0976562	0
-119.681	-478723	0.180664	-0.00488281	0.390625	1.00098	-0.0927734	0.00488281
-119.68	-478722	0.185547	-0.00488281	0.390625	1.00586	-0.0927734	0.00488281
-119.68	-478721	0.180664	0	0.385742	1.00586	-0.0878906	0
-119.68	-478720	0.180664	0	0.385742	1.01562	-0.0927734	0.00488281
-119.68	-478719	0.180664	-0.00488281	0.390625	1.02539	-0.0976562	0
-119.68	-478718	0.180664	0	0.385742	1.03516	-0.0927734	0
-119.679	-478717	0.180664	0	0.390625	1.04004	-0.0927734	0
-119.679	-478716	0.180664	-0.00488281	0.385742	1.05469	-0.0927734	0
-119.679	-478715	0.180664	0	0.385742	1.06445	-0.0976562	0
-119.678	-478714	0.180664	0	0.385742	1.06445	-0.102539	0
-119.678	-478713	0.180664	-0.00488281	0.385742	1.06934	-0.0976562	0
-119.678	-478712	0.180664	-0.00488281	0.385742	1.06934	-0.0976562	0
-119.678	-478711	0.180664	-0.00488281	0.380859	1.07422	-0.0976562	0
-119.677	-478710	0.180664	0	0.380859	1.07422	-0.0976562	0
-119.677	-478709	0.180664	0	0.385742	1.07422	-0.102539	0
-119.677	-478708	0.180664	0	0.385742	1.0791	-0.0976562	0
-119.677	-478707	0.180664	0	0.385742	1.0791	-0.102539	0.00488281
-119.677	-478706	0.180664	0	0.385742	1.08398	-0.102539	0
-119.676	-478705	0.180664	0	0.385742	1.08398	-0.102539	0
-119.676	-478704	0.180664	0	0.385742	1.08398	-0.102539	0
-119.676	-478703	0.180664	-0.00488281	0.385742	1.08887	-0.102539	0
-119.675	-478702	0.180664	-0.00488281	0.380859	1.08887	-0.102539	0
-119.675	-478701	0.180664	-0.00488281	0.385742	1.0791	-0.102539	0
-119.675	-478700	0.180664	-0.00488281	0.385742	1.07422	-0.0976562	0
-119.675	-478699	0.185547	0	0.385742	1.06934	-0.102539	0.00488281
-119.674	-478698	0.185547	0	0.385742	1.06445	-0.0976562	0
-119.674	-478697	0.180664	-0.00488281	0.380859	1.05469	-0.0976562	0.00488281
-119.674	-478696	0.185547	0	0.380859	1.0498	-0.0927734	0
-119.674	-478695	0.180664	0	0.380859	1.04004	-0.0927734	0
-119.674	-478694	0.185547	-0.00488281	0.380859	1.03516	-0.0927734	0.00488281
-119.673	-478693	0.180664	0	0.380859	1.03516	-0.0927734	0
-119.673	-478692	0.180664	0	0.380859	1.03516	-0.0927734	0
-119.673	-478691	0.180664	0	0.375977	1.04492	-0.0976562	0
-119.672	-478690	0.185547	0	0.380859	1.0498	-0.0927734	0
-119.672	-478689	0.180664	0	0.380859	1.05469	-0.0976562	0
-119.672	-478688	0.180664	0	0.380859	1.05957	-0.102539	0
-119.672	-478687	0.180664	0	0.375977	1.06934	-0.107422	0
-119.671	-478686	0.180664	0	0.375977	1.07422	-0.112305	0
-119.671	-478685	0.180664	0	0.375977	1.0791	-0.112305	0
-119.671	-478684	0.180664	0	0.375977	1.0791	-0.117188	0
-119.671	-478683	0.185547	-0.00488281	0.375977	1.0791	-0.112305	0
-119.671	-478682	0.180664	0	0.375977	1.0791	-0.112305	0
-119.67	-478681	0.180664	-0.00488281	0.375977	1.08398	-0.112305	0.00488281
-119.67	-478680	0.180664	0	0.375977	1.09375	-0.117188	0
-119.67	-478679	0.180664	-0.00488281	0.375977	1.09375	-0.117188	0
-119.669	-478678	0.180664	-0.00488281	0.375977	1.09863	-0.112305	0.00488281
-119.669	-478677	0.180664	-0.00488281	0.375977	1.10352	-0.107422	0
-119.669	-478676	0.180664	0	0.375977	1.10352	-0.102539	0
-119.669	-478675	0.180664	-0.00488281	0.375977	1.09863	-0.0927734	0
-119.668	-478674	0.175781	-0.00488281	0.375977	1.09375	-0.0976562	0
-119.668	-478673	0.180664	0	0.375977	1.09863	-0.0976562	0
-119.668	-478672	0.180664	0	0.375977	1.09375	-0.0976562	0.00488281
-119.668	-478671	0.180664	-0.00488281	0.375977	1.09375	-0.0976562	0
-119.668	-478670	0.180664	-0.00488281	0.371094	1.08398	-0.102539	0
-119.667	-478669	0.180664	-0.00488281	0.375977	1.08398	-0.102539	0
-119.667	-478668	0.180664	-0.00488281	0.375977	1.0791	-0.102539	0.00488281
-119.667	-478667	0.180664	-0.00488281	0.375977	1.0791	-0.102539	0.00488281
-119.666	-478666	0.180664	-0.00488281	0.375977	1.0791	-0.102539	0
-119.666	-478665	0.180664	-0.00488281	0.371094	1.0791	-0.102539	0
-119.666	-478664	0.180664	0	0.371094	1.07422	-0.107422	0
-119.666	-478663	0.175781	-0.00488281	0.375977	1.07422	-0.107422	0
-119.665	-478662	0.180664	-0.00488281	0.371094	1.06934	-0.112305	0
-119.665	-478661	0.180664	0	0.366211	1.06445	-0.117188	0
-119.665	-478660	0.180664	0	0.366211	1.06445	-0.112305	0
-119.665	-478659	0.185547	-0.00488281	0.366211	1.05957	-0.117188	0
-119.665	-478658	0.180664	-0.00488281	0.361328	1.05469	-0.117188	0
-119.664	-478657	0.185547	0	0.361328	1.0498	-0.12207	0
-119.664	-478656	0.180664	-0.00488281	0.361328	1.0498	-0.12207	0
-119.664	-478655	0.180664	-0.00488281	0.361328	1.0498	-0.12207	0.00488281
-119.663	-478654	0.180664	-0.00488281	0.361328	1.05469	-0.126953	0.00488281
-119.663	-478653	0.180664	0	0.361328	1.05469	-0.126953	0
-119.663	-478652	0.180664	0	0.361328	1.05957	-0.126953	0
-119.663	-478651	0.180664	0	0.361328	1.06445	-0.131836	0.00488281
-119.662	-478650	0.180664	0	0.361328	1.07422	-0.131836	0
-119.662	-478649	0.180664	-0.00488281	0.361328	1.0791	-0.136719	0
-119.662	-478648	0.180664	0	0.356445	1.08398	-0.136719	0
-119.662	-478647	0.180664	-0.00488281	0.356445	1.08398	-0.131836	0
-119.662	-478646	0.180664	-0.00488281	0.356445	1.08398	-0.131836	0
-119.661	-478645	0.180664	-0.00488281	0.361328	1.08398	-0.131836	0.00488281
-119.661	-478644	0.180664	-0.00488281	0.356445	1.08398	-0.136719	0
-119.661	-478643	0.180664	0	0.356445	1.0791	-0.136719	0.00488281
-119.66	-478642	0.180664	0	0.356445	1.0791	-0.141602	0.00488281
-119.66	-478641	0.180664	0	0.356445	1.08398	-0.141602	0
-119.66	-478640	0.185547	-0.00488281	0.356445	1.08398	-0.136719	0
-119.66	-478639	0.180664	0	0.351562	1.08887	-0.126953	0.00488281
-119.659	-478638	0.180664	-0.00488281	0.351562	1.08398	-0.131836	0
-119.659	-478637	0.180664	-0.00488281	0.351562	1.08398	-0.131836	0
-119.659	-478636	0.180664	0	0.351562	1.08398	-0.131836	0
-119.659	-478635	0.180664	0	0.351562	1.07422	-0.136719	0
-119.659	-478634	0.180664	0	0.351562	1.06934	-0.141602	0
-119.658	-478633	0.180664	0	0.34668	1.05957	-0.141602	0
-119.658	-478632	0.180664	0	0.34668	1.0498	-0.146484	0
-119.658	-478631	0.180664	0	0.34668	1.04004	-0.151367	0
-119.657	-478630	0.180664	0	0.341797	1.03516	-0.151367	0
-119.657	-478629	0.180664	0	0.34668	1.02539	-0.151367	0
-119.657	-478628	0.180664	0	0.34668	1.02051	-0.15625	0
-119.657	-478627	0.180664	-0.00488281	0.34668	1.01074	-0.15625	0
-119.656	-478626	0.180664	0	0.34668	1.00586	-0.151367	0
-119.656	-478625	0.180664	0	0.34668	1.01074	-0.151367	0
-119.656	-478624	0.180664	0	0.341797	1.01562	-0.151367	0.00488281
-119.656	-478623	0.180664	0	0.341797	1.02051	-0.15625	0
-119.656	-478622	0.180664	-0.00488281	0.341797	1.02051	-0.161133	0
-119.655	-478621	0.180664	0	0.336914	1.03027	-0.161133	0
-119.655	-478620	0.180664	0	0.336914	1.03027	-0.161133	0
-119.655	-478619	0.180664	0	0.336914	1.03516	-0.161133	0.00488281
-119.654	-478618	0.185547	0	0.336914	1.03027	-0.161133	0.00488281
-119.654	-478617	0.185547	-0.00488281	0.336914	1.03516	-0.166016	0
-119.654	-478616	0.180664	0	0.336914	1.03027	-0.166016	0
-119.654	-478615	0.185547	0	0.336914	1.03516	-0.170898	0
-119.653	-478614	0.185547	0	0.336914	1.03516	-0.175781	0.00488281
-119.653	-478613	0.180664	0	0.332031	1.04004	-0.180664	0.00488281
-119.653	-478612	0.180664	-0.00488281	0.332031	1.04492	-0.180664	0
-119.653	-478611	0.180664	0	0.332031	1.0498	-0.180664	0.00488281
-119.653	-478610	0.180664	0	0.336914	1.0498	-0.180664	0
-119.652	-478609	0.180664	0	0.332031	1.04492	-0.180664	0
-119.652	-478608	0.180664	-0.00488281	0.332031	1.04492	-0.175781	0.00488281
-119.652	-478607	0.180664	-0.00488281	0.332031	1.04004	-0.175781	0
-119.651	-478606	0.185547	0	0.332031	1.04004	-0.170898	0
-119.651	-478605	0.180664	-0.00488281	0.336914	1.03516	-0.170898	0
-119.651	-478604	0.180664	-0.00488281	0.336914	1.03027	-0.175781	0
-119.651	-478603	0.180664	0	0.336914	1.02539	-0.170898	0.00488281
-119.65	-478602	0.180664	-0.00488281	0.336914	1.02051	-0.175781	0
-119.65	-478601	0.180664	0	0.336914	1.02051	-0.175781	0
-119.65	-478600	0.180664	-0.00488281	0.336914	1.01562	-0.180664	0
-119.65	-478599	0.180664	-0.00488281	0.336914	1.01562	-0.180664	0
-119.65	-478598	0.180664	0	0.336914	1.01074	-0.180664	0.00488281
-119.649	-478597	0.180664	-0.00488281	0.336914	1.00586	-0.180664	0
-119.649	-478596	0.180664	-0.00488281	0.336914	1.00586	-0.180664	0
-119.649	-478595	0.180664	-0.00488281	0.332031	1.00098	-0.185547	0
-119.648	-478594	0.180664	-0.00488281	0.332031	1.00098	-0.180664	0.00488281
-119.648	-478593	0.180664	-0.00488281	0.332031	0.996094	-0.180664	0
-119.648	-478592	0.180664	0	0.327148	0.991211	-0.185547	0
-119.648	-478591	0.180664	-0.00488281	0.327148	0.991211	-0.19043	0
-119.647	-478590	0.180664	-0.00488281	0.327148	0.986328	-0.195312	0
-119.647	-478589	0.180664	-0.00488281	0.327148	0.986328	-0.195312	0.00488281
-119.647	-478588	0.180664	-0.00488281	0.327148	0.986328	-0.195312	0
-119.647	-478587	0.180664	0	0.327148	0.986328	-0.200195	0.00488281
-119.647	-478586	0.180664	0	0.327148	0.991211	-0.200195	0.00488281
-119.646	-478585	0.175781	-0.00488281	0.327148	0.996094	-0.200195	0
-119.646	-478584	0.180664	0	0.327148	1.00586	-0.195312	0
-119.646	-478583	0.180664	0	0.327148	1.01074	-0.195312	0
-119.645	-478582	0.180664	-0.00488281	0.327148	1.02051	-0.195312	0
-119.645	-478581	0.180664	-0.00488281	0.327148	1.02051	-0.195312	0
-119.645	-478580	0.180664	0	0.327148	1.02051	-0.195312	0
-119.645	-478579	0.180664	-0.00488281	0.327148	1.02051	-0.195312	0
-119.644	-478578	0.180664	0	0.327148	1.02539	-0.200195	0
-119.644	-478577	0.180664	-0.00488281	0.327148	1.02051	-0.200195	0.00488281
-119.644	-478576	0.180664	-0.00488281	0.322266	1.02051	-0.200195	0.00488281
-119.644	-478575	0.180664	0	0.322266	1.02051	-0.195312	0
-119.644	-478574	0.180664	-0.00488281	0.327148	1.02539	-0.19043	0.00488281
-119.643	-478573	0.180664	0	0.327148	1.02539	-0.19043	0.00488281
-119.643	-478572	0.180664	-0.00488281	0.322266	1.03027	-0.19043	0
-119.643	-478571	0.180664	-0.00488281	0.327148	1.03516	-0.19043	0
-119.642	-478570	0.185547	0	0.327148	1.03027	-0.19043	0
-119.642	-478569	0.180664	0	0.327148	1.03027	-0.19043	0.00488281
-119.642	-478568	0.180664	-0.00488281	0.327148	1.02539	-0.19043	0
-119.642	-478567	0.180664	0	0.322266	1.02051	-0.19043	0.00488281
-119.641	-478566	0.180664	0	0.327148	1.01074	-0.19043	0
-119.641	-478565	0.180664	0	0.327148	1.00586	-0.19043	0
-119.641	-478564	0.185547	-0.00488281	0.327148	1.00098	-0.195312	0
-119.641	-478563	0.185547	0	0.322266	0.996094	-0.195312	0.00488281
-119.641	-478562	0.185547	0	0.322266	0.986328	-0.205078	0
-119.64	-478561	0.180664	-0.00488281	0.322266	0.976562	-0.214844	0
-119.64	-478560	0.180664	0	0.322266	0.976562	-0.214844	0
-119.64	-478559	0.180664	0	0.322266	0.976562	-0.214844	0
-119.639	-478558	0.180664	0	0.322266	0.981445	-0.214844	0
-119.639	-478557	0.180664	0	0.322266	0.986328	-0.214844	0.00488281
-119.639	-478556	0.180664	0	0.322266	0.996094	-0.214844	0
-119.639	-478555	0.180664	-0.00488281	0.322266	1.00098	-0.214844	0
-119.638	-478554	0.180664	0	0.322266	1.00586	-0.214844	0
-119.638	-478553	0.180664	0	0.322266	1.01074	-0.209961	0
-119.638	-478552	0.180664	-0.00488281	0.322266	1.01562	-0.209961	0
-119.638	-478551	0.185547	-0.00488281	0.327148	1.01562	-0.214844	0
-119.638	-478550	0.180664	0	0.322266	1.01562	-0.219727	0
-119.637	-478549	0.180664	0	0.322266	1.02051	-0.219727	0
-119.637	-478548	0.180664	0	0.322266	1.02051	-0.219727	0
-119.637	-478547	0.180664	0	0.322266	1.02539	-0.219727	0
-119.636	-478546	0.175781	-0.00488281	0.317383	1.03027	-0.219727	0
-119.636	-478545	0.180664	0	0.317383	1.03516	-0.219727	0
-119.636	-478544	0.180664	0	0.317383	1.04004	-0.219727	0.00488281
-119.636	-478543	0.180664	-0.00488281	0.322266	1.04004	-0.219727	0
-119.635	-478542	0.180664	0	0.317383	1.04492	-0.219727	0
-119.635	-478541	0.180664	-0.00488281	0.317383	1.04492	-0.219727	0.00488281
-119.635	-478540	0.180664	0	0.317383	1.04492	-0.219727	0
-119.635	-478539	0.185547	0	0.317383	1.04004	-0.219727	0
-119.635	-478538	0.180664	0	0.317383	1.04004	-0.214844	0.00488281
-119.634	-478537	0.185547	-0.00488281	0.317383	1.04004	-0.214844	0
-119.634	-478536	0.180664	-0.00488281	0.317383	1.04004	-0.214844	0
-119.634	-478535	0.180664	0	0.317383	1.03516	-0.214844	0
-119.633	-478534	0.180664	-0.00488281	0.322266	1.03516	-0.214844	0
-119.633	-478533	0.185547	-0.00488281	0.322266	1.03516	-0.219727	0.00488281
-119.633	-478532	0.180664	0	0.317383	1.04004	-0.224609	0
-119.633	-478531	0.180664	-0.00488281	0.317383	1.03516	-0.229492	0
-119.632	-478530	0.180664	0	0.3125	1.03516	-0.224609	0.00488281
-119.632	-478529	0.180664	0	0.317383	1.03516	-0.224609	0
-119.632	-478528	0.180664	0	0.3125	1.03516	-0.219727	0.00488281
-119.632	-478527	0.180664	0	0.3125	1.03516	-0.219727	0.00488281
-119.632	-478526	0.180664	-0.00488281	0.3125	1.03516	-0.224609	0
-119.631	-478525	0.180664	-0.00488281	0.3125	1.03516	-0.224609	0
-119.631	-478524	0.180664	-0.00488281	0.317383	1.03516	-0.219727	0
-119.631	-478523	0.180664	-0.00488281	0.3125	1.03027	-0.214844	0.00488281
-119.63	-478522	0.180664	-0.00488281	0.317383	1.03027	-0.209961	0
-119.63	-478521	0.180664	-0.00488281	0.3125	1.04004	-0.205078	0
-119.63	-478520	0.180664	-0.00488281	0.317383	1.04492	-0.214844	0
-119.63	-478519	0.180664	0	0.3125	1.05469	-0.214844	0
-119.629	-478518	0.180664	0	0.3125	1.06445	-0.219727	0
-119.629	-478517	0.180664	-0.00488281	0.3125	1.06934	-0.224609	0
-119.629	-478516	0.180664	0	0.3125	1.08398	-0.224609	0
-119.629	-478515	0.180664	0	0.3125	1.09375	-0.229492	0
-119.629	-478514	0.180664	0	0.3125	1.09863	-0.224609	0
-119.628	-478513	0.180664	0	0.3125	1.09863	-0.229492	0
-119.628	-478512	0.180664	0	0.3125	1.09863	-0.229492	0.00488281
-119.628	-478511	0.180664	0	0.3125	1.10352	-0.229492	9.08691
-119.627	-478510	0.180664	0	0.307617	1.10352	-0.229492	9.08691
-119.627	-478509	0.180664	0	0.307617	1.11328	-0.224609	9.0918
-119.627	-478508	0.180664	-0.00488281	0.307617	1.11816	-0.229492	9.0918
-119.627	-478507	0.180664	0	0.307617	1.12305	-0.224609	9.0918
-119.626	-478506	0.180664	0	0.307617	1.12793	-0.224609	9.0918
-119.626	-478505	0.180664	-0.00488281	0.307617	1.13281	-0.229492	9.0918
-119.626	-478504	0.180664	0	0.307617	1.1377	-0.229492	9.0918
-119.626	-478503	0.180664	0	0.307617	1.14258	-0.224609	9.0918
-119.626	-478502	0.180664	0	0.307617	1.14258	-0.229492	9.0918
-119.625	-478501	0.180664	0	0.307617	1.1377	-0.229492	9.0918
-119.625	-478500	0.180664	-0.00488281	0.307617	1.1377	-0.229492	9.0918
-119.625	-478499	0.185547	-0.00488281	0.307617	1.13281	-0.224609	9.0918
-119.624	-478498	0.185547	-0.00488281	0.307617	1.12793	-0.224609	9.0918
-119.624	-478497	0.185547	0	0.307617	1.12305	-0.229492	9.0918
-119.624	-478496	0.185547	-0.00488281	0.302734	1.11816	-0.229492	9.0918
-119.624	-478495	0.180664	0	0.302734	1.11816	-0.229492	9.0918
-119.624	-478494	0.180664	-0.00488281	0.307617	1.11816	-0.229492	9.0918
-119.623	-478493	0.180664	0	0.307617	1.11816	-0.224609	9.0918
-119.623	-478492	0.180664	-0.00488281	0.302734	1.12305	-0.219727	9.0918
-119.623	-478491	0.180664	-0.00488281	0.302734	1.12793	-0.214844	9.09668
-119.623	-478490	0.180664	0	0.302734	1.14258	-0.214844	9.0918
-119.622	-478489	0.185547	0	0.307617	1.14746	-0.214844	9.0918
-119.622	-478488	0.185547	-0.00488281	0.302734	1.15723	-0.219727	9.0918
-119.622	-478487	0.180664	0	0.302734	1.16699	-0.219727	9.0918
-119.621	-478486	0.185547	-0.00488281	0.302734	1.17676	-0.219727	9.0918
-119.621	-478485	0.185547	-0.00488281	0.302734	1.18164	-0.219727	9.0918
-119.621	-478484	0.180664	0	0.302734	1.19141	-0.219727	9.0918
-119.621	-478483	0.180664	-0.00488281	0.302734	1.19629	-0.219727	9.09668
-119.621	-478482	0.180664	0	0.302734	1.20117	-0.219727	9.0918
-119.62	-478481	0.180664	0	0.302734	1.21094	-0.214844	9.0918
-119.62	-478480	0.180664	0	0.302734	1.2207	-0.214844	9.09668
-119.62	-478479	0.180664	-0.00488281	0.302734	1.23047	-0.219727	9.0918
-119.62	-478478	0.180664	-0.00488281	0.297852	1.24023	-0.224609	9.0918
-119.619	-478477	0.180664	-0.00488281	0.297852	1.24512	-0.224609	9.0918
-119.619	-478476	0.180664	-0.00488281	0.297852	1.25	-0.224609	9.0918
-119.619	-478475	0.180664	0	0.302734	1.25488	-0.219727	9.0918
-119.618	-478474	0.180664	-0.00488281	0.302734	1.25977	-0.219727	9.09668
-119.618	-478473	0.180664	0	0.297852	1.25977	-0.219727	9.0918
-119.618	-478472	0.180664	0	0.297852	1.26465	-0.219727	9.0918
-119.618	-478471	0.175781	-0.00488281	0.297852	1.26465	-0.214844	9.0918
-119.618	-478470	0.180664	-0.00488281	0.297852	1.26465	-0.209961	9.0918
-119.617	-478469	0.180664	0	0.297852	1.26465	-0.209961	9.0918
-119.617	-478468	0.180664	-0.00488281	0.297852	1.26953	-0.209961	9.09668
-119.617	-478467	0.180664	-0.00488281	0.297852	1.27441	-0.209961	9.09668
-119.617	-478466	0.180664	0	0.297852	1.2793	-0.214844	9.0918
-119.616	-478465	0.180664	0	0.297852	1.2793	-0.219727	9.0918
-119.616	-478464	0.180664	-0.00488281	0.297852	1.28418	-0.219727	9.09668
-119.616	-478463	0.180664	-0.00488281	0.297852	1.28906	-0.214844	9.09668
-119.615	-478462	0.180664	-0.00488281	0.297852	1.28906	-0.219727	9.09668
-119.615	-478461	0.180664	0	0.292969	1.29395	-0.219727	9.0918
-119.615	-478460	0.161133	-0.00488281	0.292969	1.29883	-0.214844	9.0918
-119.615	-478459	0.161133	-0.00488281	0.297852	1.29883	-0.214844	9.0918
-119.615	-478458	0.161133	0	0.292969	1.29883	-0.219727	9.0918
-119.614	-478457	0.161133	0	0.292969	1.30371	-0.214844	9.09668
-119.614	-478456	0.166016	-0.00488281	0.292969	1.30371	-0.214844	9.0918
-119.614	-478455	0.161133	0	0.292969	1.31348	-0.209961	9.09668
-119.614	-478454	0.161133	0	0.292969	1.31836	-0.209961	9.09668
-119.613	-478453	0.161133	0	0.292969	1.32812	-0.209961	9.0918
-119.613	-478452	0.161133	0	0.292969	1.33789	-0.209961	9.0918
-119.613	-478451	0.161133	0	0.292969	1.35254	-0.209961	9.0918
-119.612	-478450	0.161133	0	0.292969	1.36719	-0.209961	9.0918
-119.612	-478449	0.161133	-0.00488281	0.297852	1.37695	-0.209961	9.0918
-119.612	-478448	0.161133	-0.00488281	0.297852	1.38672	-0.209961	9.0918
-119.612	-478447	0.161133	-0.00488281	0.297852	1.3916	-0.205078	9.0918
-119.612	-478446	0.161133	-0.00488281	0.297852	1.39648	-0.205078	9.0918
-119.611	-478445	0.161133	-0.00488281	0.292969	1.40137	-0.200195	9.09668
-119.611	-478444	0.161133	-0.00488281	0.297852	1.40625	-0.205078	9.0918
-119.611	-478443	0.161133	-0.00488281	0.292969	1.41113	-0.209961	9.09668
-119.611	-478442	0.161133	-0.00488281	0.292969	1.4209	-0.209961	9.0918
-119.61	-478441	0.161133	-0.00488281	0.292969	1.43066	-0.209961	9.09668
-119.61	-478440	0.166016	0	0.292969	1.44043	-0.205078	9.09668
-119.61	-478439	0.161133	0	0.297852	1.44531	-0.205078	9.09668
-119.609	-478438	0.161133	0	0.292969	1.45508	-0.205078	9.09668
-119.609	-478437	0.161133	0	0.292969	1.45996	-0.209961	9.09668
-119.609	-478436	0.161133	-0.00488281	0.292969	1.46484	-0.209961	9.09668
-119.609	-478435	0.161133	0	0.292969	1.46484	-0.209961	9.09668
-119.609	-478434	0.161133	0	0.292969	1.45996	-0.209961	9.09668
-119.608	-478433	0.161133	-0.00488281	0.292969	1.46484	-0.209961	9.09668
-119.608	-478432	0.161133	-0.00488281	0.292969	1.45996	-0.209961	9.09668
-119.608	-478431	0.161133	0	0.292969	1.45996	-0.205078	9.09668
-119.608	-478430	0.161133	-0.00488281	0.292969	1.45508	-0.200195	9.09668
-119.607	-478429	0.161133	0	0.292969	1.45508	-0.200195	9.09668
-119.607	-478428	0.161133	0	0.292969	1.4502	-0.200195	9.09668
-119.607	-478427	0.161133	0	0.292969	1.4502	-0.195312	9.09668
-119.606	-478426	0.161133	0	0.292969	1.45508	-0.195312	9.09668
-119.606	-478425	0.161133	0	0.292969	1.46484	-0.19043	9.09668
-119.606	-478424	0.161133	-0.00488281	0.292969	1.47461	-0.19043	9.09668
-119.606	-478423	0.161133	0	0.292969	1.48438	-0.19043	9.09668
-119.606	-478422	0.161133	-0.00488281	0.292969	1.49902	-0.19043	9.09668
-119.605	-478421	0.161133	0	0.292969	1.50879	-0.19043	9.09668
-119.605	-478420	0.166016	-0.00488281	0.292969	1.51855	-0.185547	9.09668
-119.605	-478419	0.161133	0	0.292969	1.52344	-0.19043	9.09668
-119.605	-478418	0.161133	0	0.288086	1.5332	-0.195312	9.09668
-119.604	-478417	0.161133	0	0.292969	1.53809	-0.19043	9.09668
-119.604	-478416	0.161133	0	0.292969	1.54297	-0.195312	9.09668
-119.604	-478415	0.161133	0	0.288086	1.55762	-0.19043	9.09668
-119.603	-478414	0.161133	0	0.292969	1.5625	-0.195312	9.09668
-119.603	-478413	0.161133	-0.00488281	0.292969	1.57227	-0.195312	9.09668
-119.603	-478412	0.161133	-0.00488281	0.292969	1.58203	-0.19043	9.09668
-119.603	-478411	0.161133	0	0.288086	1.59668	-0.185547	9.09668
-119.603	-478410	0.161133	-0.00488281	0.288086	1.59668	-0.185547	9.09668
-119.602	-478409	0.161133	-0.00488281	0.292969	1.60645	-0.19043	9.09668
-119.602	-478408	0.161133	0	0.288086	1.61133	-0.19043	9.09668
-119.602	-478407	0.161133	0	0.288086	1.61621	-0.19043	9.09668
-119.602	-478406	0.161133	0	0.292969	1.62109	-0.185547	9.09668
-119.601	-478405	0.161133	-0.00488281	0.288086	1.62109	-0.185547	9.09668
-119.601	-478404	0.161133	0	0.292969	1.62109	-0.180664	9.09668
-119.601	-478403	0.161133	0	0.288086	1.62598	-0.180664	9.09668
-119.6	-478402	0.161133	0	0.288086	1.63086	-0.180664	9.09668
-119.6	-478401	0.161133	0	0.288086	1.63574	-0.180664	9.09668
-119.6	-478400	0.161133	-0.00488281	0.288086	1.64062	-0.185547	9.09668
-119.6	-478399	0.161133	-0.00488281	0.292969	1.64062	-0.19043	9.09668
-119.6	-478398	0.161133	-0.00488281	0.292969	1.64551	-0.195312	9.09668
-119.599	-478397	0.161133	0	0.292969	1.64551	-0.195312	9.09668
-119.599	-478396	0.161133	0	0.292969	1.65527	-0.19043	9.09668
-119.599	-478395	0.161133	0	0.292969	1.65527	-0.19043	9.09668
-119.599	-478394	0.161133	-0.00488281	0.292969	1.66016	-0.19043	9.09668
-119.598	-478393	0.161133	-0.00488281	0.292969	1.66504	-0.195312	9.0918
-119.598	-478392	0.161133	0	0.292969	1.66504	-0.195312	9.09668
-119.598	-478391	0.161133	-0.00488281	0.292969	1.66992	-0.19043	9.09668
-119.597	-478390	0.161133	0	0.292969	1.66992	-0.195312	9.09668
-119.597	-478389	0.161133	0	0.292969	1.6748	-0.19043	9.0918
-119.597	-478388	0.161133	0	0.292969	1.68457	-0.195312	9.09668
-119.597	-478387	0.161133	-0.00488281	0.292969	1.69434	-0.195312	9.09668
-119.597	-478386	0.161133	0	0.297852	1.7041	-0.195312	9.0918
-119.596	-478385	0.15625	-0.00488281	0.297852	1.71387	-0.195312	9.0918
-119.596	-478384	0.161133	-0.00488281	0.292969	1.7334	-0.195312	9.0918
-119.596	-478383	0.161133	-0.00488281	0.292969	1.74316	-0.195312	9.0918
-119.596	-478382	0.161133	0	0.292969	1.75293	-0.195312	9.0918
-119.595	-478381	0.161133	0	0.292969	1.76758	-0.195312	9.0918
-119.595	-478380	0.161133	0	0.292969	1.77246	-0.200195	9.0918
-119.595	-478379	0.161133	0	0.292969	1.77734	-0.200195	9.09668
-119.594	-478378	0.161133	0	0.292969	1.78223	-0.200195	9.09668
-119.594	-478377	0.161133	0	0.292969	1.78223	-0.195312	9.09668
-119.594	-478376	0.161133	0	0.292969	1.79199	-0.19043	9.09668
-119.594	-478375	0.166016	0	0.292969	1.80176	-0.19043	9.09668
-119.594	-478374	0.161133	0	0.292969	1.80664	-0.19043	9.09668
-119.593	-478373	0.161133	0	0.292969	1.81641	-0.19043	9.09668
-119.593	-478372	0.166016	-0.00488281	0.292969	1.83105	-0.19043	9.09668
-119.593	-478371	0.161133	-0.00488281	0.292969	1.84082	-0.19043	9.09668
-119.593	-478370	0.161133	0	0.292969	1.85059	-0.19043	9.09668
-119.592	-478369	0.161133	-0.00488281	0.292969	1.85059	-0.195312	9.09668
-119.592	-478368	0.161133	0	0.297852	1.85059	-0.195312	9.09668
-119.592	-478367	0.161133	0	0.292969	1.85059	-0.195312	9.09668
-119.591	-478366	0.161133	0	0.292969	1.85059	-0.19043	9.09668
-119.591	-478365	0.161133	0	0.292969	1.85059	-0.195312	9.09668
-119.591	-478364	0.161133	-0.00488281	0.297852	1.8457	-0.195312	9.09668
-119.591	-478363	0.161133	0	0.297852	1.85059	-0.195312	9.09668
-119.591	-478362	0.161133	0	0.297852	1.8457	-0.195312	9.09668
-119.59	-478361	0.161133	0	0.297852	1.8457	-0.195312	9.09668
-119.59	-478360	0.161133	0	0.297852	1.8457	-0.19043	9.09668
-119.59	-478359	0.166016	0	0.297852	1.85547	-0.195312	9.09668
-119.59	-478358	0.161133	0	0.297852	1.86523	-0.195312	9.09668
-119.589	-478357	0.161133	0	0.292969	1.875	-0.195312	9.09668
-119.589	-478356	0.161133	0	0.292969	1.88965	-0.200195	9.09668
-119.589	-478355	0.161133	0	0.292969	1.9043	-0.200195	9.09668
-119.588	-478354	0.161133	0	0.292969	1.91406	-0.205078	9.09668
-119.588	-478353	0.161133	0	0.292969	1.92383	-0.205078	9.09668
-119.588	-478352	0.161133	-0.00488281	0.292969	1.93359	-0.209961	9.09668
-119.588	-478351	0.161133	0	0.292969	1.93848	-0.209961	9.09668
-119.588	-478350	0.161133	0	0.297852	1.94824	-0.205078	9.09668
-119.587	-478349	0.161133	0	0.297852	1.95801	-0.209961	9.09668
-119.587	-478348	0.15625	-0.00488281	0.292969	1.96289	-0.209961	9.09668
-119.587	-478347	0.161133	0	0.292969	1.97266	-0.209961	9.09668
-119.587	-478346	0.161133	0	0.292969	1.9873	-0.209961	9.09668
-119.586	-478345	0.161133	0	0.292969	1.99707	-0.205078	9.09668
-119.586	-478344	0.161133	0	0.292969	2.01172	-0.200195	9.09668
-119.586	-478343	0.161133	0	0.292969	2.0166	-0.200195	9.09668
-119.585	-478342	0.15625	0	0.292969	2.02148	-0.195312	9.09668
-119.585	-478341	0.15625	-0.00488281	0.292969	2.02637	-0.195312	9.09668
-119.585	-478340	0.15625	0	0.292969	2.03613	-0.195312	9.09668
-119.585	-478339	0.166016	-0.00488281	0.292969	2.04102	-0.19043	9.09668
-119.585	-478338	0.161133	0	0.292969	2.0459	-0.19043	9.09668
-119.584	-478337	0.161133	0	0.292969	2.0459	-0.185547	9.09668
-119.584	-478336	0.161133	-0.00488281	0.297852	2.05566	-0.19043	9.09668
-119.584	-478335	0.161133	-0.00488281	0.292969	2.05566	-0.185547	9.09668
-119.584	-478334	0.161133	-0.00488281	0.292969	2.06543	-0.185547	9.09668
-119.583	-478333	0.161133	0	0.292969	2.07031	-0.185547	9.09668
-119.583	-478332	0.161133	-0.00488281	0.292969	2.0752	-0.185547	9.0918
-119.583	-478331	0.161133	0	0.292969	2.08496	-0.185547	9.09668
-119.582	-478330	0.161133	-0.00488281	0.292969	2.08984	-0.185547	9.09668
-119.582	-478329	0.161133	-0.00488281	0.292969	2.09473	-0.185547	9.0918
-119.582	-478328	0.161133	-0.00488281	0.292969	2.10449	-0.19043	9.09668
-119.582	-478327	0.161133	-0.00488281	0.292969	2.10938	-0.19043	9.09668
-119.582	-478326	0.161133	0	0.288086	2.11426	-0.195312	9.09668
-119.581	-478325	0.161133	0	0.288086	2.11914	-0.200195	9.09668
-119.581	-478324	0.161133	-0.00488281	0.292969	2.12402	-0.200195	9.09668
-119.581	-478323	0.161133	0	0.288086	2.12891	-0.205078	9.09668
-119.581	-478322	0.161133	0	0.288086	2.13867	-0.205078	9.0918
-119.58	-478321	0.161133	-0.00488281	0.292969	2.14844	-0.209961	9.09668
-119.58	-478320	0.161133	-0.00488281	0.292969	2.16309	-0.205078	9.09668
-119.58	-478319	0.161133	-0.00488281	0.292969	2.17285	-0.205078	9.0918
-119.579	-478318	0.161133	0	0.292969	2.1875	-0.200195	9.0918
-119.579	-478317	0.161133	0	0.288086	2.20703	-0.200195	9.0918
-119.579	-478316	0.161133	-0.00488281	0.288086	2.2168	-0.200195	9.0918
-119.579	-478315	0.161133	0	0.288086	2.22656	-0.200195	9.0918
-119.579	-478314	0.161133	-0.00488281	0.288086	2.23633	-0.200195	9.0918
-119.578	-478313	0.161133	0	0.288086	2.24609	-0.200195	9.0918
-119.578	-478312	0.161133	0	0.288086	2.25098	-0.195312	9.09668
-119.578	-478311	0.161133	0	0.288086	2.26074	-0.195312	9.0918
-119.578	-478310	0.15625	-0.00488281	0.288086	2.26562	-0.185547	9.09668
-119.577	-478309	0.161133	0	0.288086	2.27539	-0.185547	9.09668
-119.577	-478308	0.15625	0	0.288086	2.28516	-0.19043	9.09668
-119.577	-478307	0.161133	0	0.283203	2.2998	-0.19043	9.09668
-119.576	-478306	0.161133	0	0.283203	2.31445	-0.195312	9.09668
-119.576	-478305	0.161133	0	0.283203	2.32422	-0.195312	9.09668
-119.576	-478304	0.161133	0	0.288086	2.33398	-0.195312	9.09668
-119.576	-478303	0.161133	-0.00488281	0.283203	2.34375	-0.195312	9.09668
-119.576	-478302	0.161133	0	0.283203	2.34863	-0.195312	9.09668
-119.575	-478301	0.161133	0	0.288086	2.35352	-0.200195	9.09668
-119.575	-478300	0.161133	0	0.288086	2.3584	-0.200195	9.09668
-119.575	-478299	0.161133	-0.00488281	0.283203	2.3584	-0.19043	9.09668
-119.575	-478298	0.161133	0	0.283203	2.36328	-0.185547	9.09668
-119.574	-478297	0.161133	0	0.283203	2.36328	-0.185547	9.09668
-119.574	-478296	0.161133	0	0.283203	2.36816	-0.185547	9.09668
-119.574	-478295	0.161133	0	0.283203	2.36328	-0.185547	9.09668
-119.573	-478294	0.161133	0	0.283203	2.36816	-0.185547	9.09668
-119.573	-478293	0.161133	0	0.283203	2.37793	-0.185547	9.09668
-119.573	-478292	0.161133	-0.00488281	0.288086	2.3877	-0.185547	9.09668
-119.573	-478291	0.161133	0	0.288086	2.40234	-0.185547	9.09668
-119.573	-478290	0.161133	0	0.288086	2.41699	-0.19043	9.09668
-119.572	-478289	0.161133	0	0.288086	2.43652	-0.19043	9.09668
-119.572	-478288	0.161133	0	0.292969	2.44629	-0.185547	9.09668
-119.572	-478287	0.161133	0	0.288086	2.46582	-0.185547	9.09668
-119.572	-478286	0.161133	-0.00488281	0.288086	2.47559	-0.19043	9.09668
-119.571	-478285	0.166016	0	0.288086	2.49023	-0.19043	9.09668
-119.571	-478284	0.161133	0	0.288086	2.5	-0.19043	9.09668
-119.571	-478283	0.166016	0	0.288086	2.50977	-0.19043	0.0292969
-119.57	-478282	0.161133	-0.00488281	0.288086	2.51953	-0.19043	0.00488281
-119.57	-478281	0.161133	0	0.288086	2.5293	-0.195312	0.00488281
-119.57	-478280	0.161133	-0.00488281	0.292969	2.54395	-0.195312	0.00488281
-119.57	-478279	0.161133	-0.00488281	0.292969	2.55371	-0.195312	0.00488281
-119.57	-478278	0.161133	0	0.292969	2.56836	-0.195312	0.00488281
-119.569	-478277	0.161133	-0.00488281	0.292969	2.57812	-0.19043	0.00488281
-119.569	-478276	0.15625	-0.00488281	0.292969	2.58789	-0.195312	0.00488281
-119.569	-478275	0.15625	-0.00488281	0.292969	2.59766	-0.195312	0.00488281
-119.569	-478274	0.161133	0	0.292969	2.60254	-0.195312	0.00488281
-119.568	-478273	0.161133	-0.00488281	0.292969	2.6123	-0.19043	0.00488281
-119.568	-478272	0.161133	-0.00488281	0.288086	2.61719	-0.19043	0.00488281
-119.568	-478271	0.161133	-0.00488281	0.288086	2.62695	-0.195312	0.00488281
-119.567	-478270	0.161133	0	0.292969	2.63184	-0.200195	0.00488281
-119.567	-478269	0.161133	-0.00488281	0.292969	2.6416	-0.195312	0.00488281
-119.567	-478268	0.161133	-0.00488281	0.292969	2.65137	-0.195312	0.00488281
-119.567	-478267	0.15625	-0.00488281	0.292969	2.65625	-0.195312	0.00488281
-119.567	-478266	0.161133	-0.00488281	0.292969	2.6709	-0.200195	0.00488281
-119.566	-478265	0.15625	0	0.292969	2.68066	-0.205078	0.00488281
-119.566	-478264	0.161133	-0.00488281	0.292969	2.68555	-0.200195	0.00488281
-119.566	-478263	0.161133	0	0.288086	2.69531	-0.200195	0.00488281
-119.566	-478262	0.161133	-0.00488281	0.288086	2.7002	-0.205078	0.00488281
-119.565	-478261	0.161133	0	0.292969	2.70996	-0.200195	0.00488281
-119.565	-478260	0.161133	-0.00488281	0.288086	2.71973	-0.205078	0.00488281
-119.565	-478259	0.161133	0	0.292969	2.72461	-0.200195	0.00488281
-119.564	-478258	0.161133	-0.00488281	0.292969	2.72949	-0.195312	0.00488281
-119.564	-478257	0.161133	-0.00488281	0.292969	2.73926	-0.200195	0.00488281
-119.564	-478256	0.161133	0	0.292969	2.74414	-0.195312	0.00488281
-119.564	-478255	0.161133	-0.00488281	0.292969	2.75879	-0.195312	0.00488281
-119.564	-478254	0.161133	-0.00488281	0.292969	2.77344	-0.195312	0.00488281
-119.563	-478253	0.161133	0	0.292969	2.78809	-0.200195	0.00488281
-119.563	-478252	0.161133	-0.00488281	0.292969	2.79785	-0.200195	0.00488281
-119.563	-478251	0.166016	-0.00488281	0.292969	2.81738	-0.200195	0.00488281
-119.562	-478250	0.161133	-0.00488281	0.292969	2.83691	-0.195312	0.00488281
-119.562	-478249	0.161133	-0.00488281	0.292969	2.85645	-0.195312	0.00488281
-119.562	-478248	0.161133	0	0.292969	2.87109	-0.195312	0.00488281
-119.562	-478247	0.161133	-0.00488281	0.292969	2.88086	-0.195312	0.00488281
-119.561	-478246	0.161133	-0.00488281	0.292969	2.88574	-0.195312	0.00488281
-119.561	-478245	0.161133	-0.00488281	0.292969	2.89551	-0.195312	0.00488281
-119.561	-478244	0.161133	-0.00488281	0.292969	2.90527	-0.195312	0.00488281
-119.561	-478243	0.161133	-0.00488281	0.292969	2.91504	-0.195312	0.00488281
-119.561	-478242	0.161133	0	0.292969	2.9248	-0.195312	0.00488281
-119.56	-478241	0.161133	0	0.292969	2.93945	-0.200195	0.00488281
-119.56	-478240	0.161133	0	0.292969	2.9541	-0.195312	0.00488281
-119.56	-478239	0.161133	0	0.292969	2.97363	-0.195312	0.00488281
-119.559	-478238	0.161133	0	0.292969	2.9834	-0.195312	0.00488281
-119.559	-478237	0.161133	0	0.292969	2.99316	-0.200195	0.00488281
-119.559	-478236	0.161133	0	0.292969	3.00781	-0.209961	0.00488281
-119.559	-478235	0.161133	-0.00488281	0.292969	3.0127	-0.209961	0.00488281
-119.558	-478234	0.161133	0	0.297852	3.02246	-0.209961	0.00488281
-119.558	-478233	0.161133	0	0.297852	3.02734	-0.205078	0.00488281
-119.558	-478232	0.161133	0	0.292969	3.03223	-0.209961	0.00488281
-119.558	-478231	0.161133	-0.00488281	0.292969	3.03223	-0.209961	0.00488281
-119.558	-478230	0.161133	0	0.292969	3.03711	-0.205078	0.00488281
-119.557	-478229	0.161133	0	0.297852	3.04199	-0.205078	0.00488281
-119.557	-478228	0.161133	0	0.292969	3.04199	-0.205078	0.00488281
-119.557	-478227	0.161133	0	0.292969	3.05176	-0.205078	0.00488281
-119.556	-478226	0.161133	0	0.292969	3.06152	-0.205078	0.00488281
-119.556	-478225	0.161133	0	0.292969	3.07617	-0.200195	0.00488281
-119.556	-478224	0.161133	0	0.297852	3.0957	-0.200195	0.00488281
-119.556	-478223	0.161133	0	0.292969	3.11523	-0.205078	0.00488281
-119.555	-478222	0.161133	0	0.292969	3.13477	-0.209961	0.00488281
-119.555	-478221	0.161133	-0.00488281	0.292969	3.14941	-0.214844	0.00488281
-119.555	-478220	0.166016	-0.00488281	0.297852	3.16406	-0.214844	0.00488281
-119.555	-478219	0.161133	-0.00488281	0.297852	3.17871	-0.214844	0.00488281
-119.555	-478218	0.166016	-0.00488281	0.292969	3.19336	-0.214844	0.00488281
-119.554	-478217	0.161133	0	0.292969	3.20801	-0.209961	0.00488281
-119.554	-478216	0.161133	0	0.297852	3.21777	-0.209961	0.00488281
-119.554	-478215	0.161133	-0.00488281	0.297852	3.2373	-0.209961	0.00488281
-119.553	-478214	0.161133	0	0.292969	3.25684	-0.209961	0.00488281
-119.553	-478213	0.161133	0	0.292969	3.27637	-0.214844	0.00488281
-119.553	-478212	0.161133	0	0.297852	3.29102	-0.209961	0.00488281
-119.553	-478211	0.161133	0	0.297852	3.30566	-0.209961	0.00488281
-119.552	-478210	0.166016	0	0.297852	3.32031	-0.209961	0.00488281
-119.552	-478209	0.161133	0	0.297852	3.33496	-0.214844	0.00488281
-119.552	-478208	0.161133	0	0.297852	3.34961	-0.214844	0.00488281
-119.552	-478207	0.161133	-0.00488281	0.297852	3.35938	-0.209961	0.00488281
-119.552	-478206	0.161133	0	0.302734	3.37402	-0.205078	0.00488281
-119.551	-478205	0.161133	0	0.297852	3.38379	-0.205078	0.00488281
-119.551	-478204	0.161133	-0.00488281	0.297852	3.39844	-0.205078	0.00488281
-119.551	-478203	0.161133	-0.00488281	0.297852	3.40332	-0.209961	0.00488281
-119.55	-478202	0.161133	-0.00488281	0.302734	3.41797	-0.209961	0.00488281
-119.55	-478201	0.161133	-0.00488281	0.297852	3.43262	-0.209961	0.00488281
-119.55	-478200	0.161133	-0.00488281	0.302734	3.44727	-0.205078	0.00488281
-119.55	-478199	0.161133	0	0.302734	3.46191	-0.205078	0.00488281
-119.549	-478198	0.161133	0	0.297852	3.47168	-0.209961	0.00488281
-119.549	-478197	0.161133	-0.00488281	0.297852	3.49121	-0.205078	0.00488281
-119.549	-478196	0.161133	-0.00488281	0.297852	3.50098	-0.205078	0.00488281
-119.549	-478195	0.161133	-0.00488281	0.302734	3.51074	-0.195312	0.00488281
-119.549	-478194	0.161133	0	0.302734	3.52539	-0.19043	0.00488281
-119.548	-478193	0.161133	-0.00488281	0.302734	3.54004	-0.19043	0.00488281
-119.548	-478192	0.161133	-0.00488281	0.302734	3.5498	-0.19043	0.00488281
-119.548	-478191	0.161133	-0.00488281	0.297852	3.56445	-0.19043	0.00488281
-119.547	-478190	0.15625	0	0.297852	3.57422	-0.19043	0.00488281
-119.547	-478189	0.161133	-0.00488281	0.302734	3.58887	-0.19043	0.00488281
-119.547	-478188	0.161133	-0.00488281	0.297852	3.6084	-0.195312	0.00488281
-119.547	-478187	0.161133	0	0.297852	3.63281	-0.200195	0.00488281
-119.546	-478186	0.161133	0	0.297852	3.65234	-0.205078	0.00488281
-119.546	-478185	0.161133	-0.00488281	0.302734	3.67188	-0.205078	0.00488281
-119.546	-478184	0.161133	0	0.302734	3.69629	-0.205078	0.00488281
-119.546	-478183	0.161133	0	0.297852	3.7207	-0.205078	0.00488281
-119.546	-478182	0.161133	-0.00488281	0.297852	3.74512	-0.205078	0.00488281
-119.545	-478181	0.161133	-0.00488281	0.302734	3.75977	-0.209961	0.00488281
-119.545	-478180	0.161133	0	0.297852	3.7793	-0.209961	0.00488281
-119.545	-478179	0.161133	0	0.297852	3.79395	-0.205078	0.00488281
-119.544	-478178	0.166016	0	0.297852	3.80859	-0.205078	0
-119.544	-478177	0.166016	-0.00488281	0.297852	3.82812	-0.200195	0.00488281
-119.544	-478176	0.166016	0	0.297852	3.84766	-0.200195	0
-119.544	-478175	0.161133	-0.00488281	0.297852	3.86719	-0.200195	0
-119.543	-478174	0.161133	-0.00488281	0.297852	3.88672	-0.205078	0
-119.543	-478173	0.161133	0	0.297852	3.91113	-0.205078	0
-119.543	-478172	0.161133	0	0.302734	3.93066	-0.209961	0
-119.543	-478171	0.161133	0	0.302734	3.94531	-0.205078	0.00488281
-119.543	-478170	0.161133	0	0.302734	3.96484	-0.200195	0
-119.542	-478169	0.161133	0	0.302734	3.97949	-0.195312	0
-119.542	-478168	0.161133	0	0.302734	3.99414	-0.19043	0
-119.542	-478167	0.161133	-0.00488281	0.307617	4.00879	-0.19043	0
-119.541	-478166	0.161133	-0.00488281	0.307617	4.02344	-0.19043	0
-119.541	-478165	0.166016	-0.00488281	0.307617	4.03809	-0.19043	0.00488281
-119.541	-478164	0.161133	0	0.307617	4.04785	-0.19043	0
-119.541	-478163	0.161133	0	0.307617	4.05762	-0.185547	0
-119.54	-478162	0.161133	0	0.307617	4.07227	-0.19043	0
-119.54	-478161	0.161133	0	0.307617	4.08203	-0.19043	0.00488281
-119.54	-478160	0.161133	0	0.307617	4.09668	-0.195312	0
-119.54	-478159	0.161133	0	0.307617	4.11621	-0.195312	0
-119.54	-478158	0.161133	0	0.307617	4.14062	-0.195312	0.00488281
-119.539	-478157	0.161133	0	0.307617	4.16504	-0.200195	0
-119.539	-478156	0.161133	0	0.307617	4.19434	-0.200195	0.00488281
-119.539	-478155	0.161133	0	0.302734	4.21875	-0.205078	0
-119.538	-478154	0.161133	0	0.307617	4.24316	-0.200195	0.00488281
-119.538	-478153	0.161133	0	0.307617	4.26758	-0.200195	0.00488281
-119.538	-478152	0.161133	0	0.302734	4.29199	-0.200195	0
-119.538	-478151	0.161133	0	0.302734	4.31641	-0.195312	0
-119.537	-478150	0.161133	-0.00488281	0.302734	4.33594	-0.19043	0
-119.537	-478149	0.161133	-0.00488281	0.302734	4.35547	-0.19043	0.00488281
-119.537	-478148	0.15625	-0.00488281	0.302734	4.38477	-0.19043	0
-119.537	-478147	0.161133	-0.00488281	0.302734	4.40918	-0.19043	0.00488281
-119.537	-478146	0.161133	0	0.302734	4.43848	-0.185547	0
-119.536	-478145	0.161133	0	0.302734	4.46777	-0.185547	0.00488281
-119.536	-478144	0.161133	-0.00488281	0.307617	4.4873	-0.19043	0
-119.536	-478143	0.161133	-0.00488281	0.302734	4.51172	-0.19043	0
-119.535	-478142	0.161133	-0.00488281	0.302734	4.53125	-0.19043	0
-119.535	-478141	0.161133	0	0.302734	4.55566	-0.195312	0
-119.535	-478140	0.161133	-0.00488281	0.307617	4.5752	-0.195312	0
-119.535	-478139	0.161133	0	0.307617	4.59961	-0.19043	0
-119.534	-478138	0.166016	-0.00488281	0.302734	4.61914	-0.19043	0.00488281
-119.534	-478137	0.161133	-0.00488281	0.302734	4.63867	-0.195312	0
-119.534	-478136	0.161133	0	0.307617	4.6582	-0.195312	0
-119.534	-478135	0.161133	-0.00488281	0.307617	4.67773	-0.200195	0.00488281
-119.534	-478134	0.161133	0	0.307617	4.69727	-0.205078	0
-119.533	-478133	0.161133	-0.00488281	0.302734	4.7168	-0.205078	0
-119.533	-478132	0.161133	-0.00488281	0.307617	4.74121	-0.209961	0
-119.533	-478131	0.161133	0	0.307617	4.76562	-0.209961	0
-119.532	-478130	0.161133	-0.00488281	0.307617	4.78516	-0.209961	0.00488281
-119.532	-478129	0.161133	-0.00488281	0.302734	4.80469	-0.209961	0
-119.532	-478128	0.161133	-0.00488281	0.302734	4.8291	-0.214844	0
-119.532	-478127	0.161133	0	0.302734	4.85352	-0.209961	0
-119.531	-478126	0.161133	-0.00488281	0.302734	4.87793	-0.205078	0
-119.531	-478125	0.161133	-0.00488281	0.302734	4.89746	-0.205078	0.00488281
-119.531	-478124	0.161133	-0.00488281	0.302734	4.91699	-0.205078	0
-119.531	-478123	0.161133	0	0.302734	4.94141	-0.205078	0.00488281
-119.531	-478122	0.161133	-0.00488281	0.302734	4.96582	-0.200195	0.00488281
-119.53	-478121	0.161133	0	0.307617	4.99512	-0.200195	0.00488281
-119.53	-478120	0.161133	-0.00488281	0.302734	5.02441	-0.200195	0
-119.53	-478119	0.161133	0	0.302734	5.05371	-0.205078	0
-119.529	-478118	0.161133	0	0.302734	5.08301	-0.209961	0
-119.529	-478117	0.161133	0	0.307617	5.11719	-0.209961	0.00488281
-119.529	-478116	0.161133	0	0.307617	5.15137	-0.205078	0
-119.529	-478115	0.161133	0	0.307617	5.18066	-0.205078	0
-119.528	-478114	0.161133	0	0.307617	5.20996	-0.200195	0
-119.528	-478113	0.161133	-0.00488281	0.307617	5.23926	-0.205078	0
-119.528	-478112	0.161133	0	0.307617	5.25879	-0.205078	0.00488281
-119.528	-478111	0.161133	0	0.307617	5.2832	-0.205078	0
-119.528	-478110	0.161133	-0.00488281	0.307617	5.3125	-0.200195	0
-119.527	-478109	0.161133	-0.00488281	0.307617	5.33691	-0.205078	0
-119.527	-478108	0.161133	0	0.307617	5.37109	-0.209961	0
-119.527	-478107	0.15625	-0.00488281	0.307617	5.39551	-0.209961	0.00488281
-119.526	-478106	0.161133	0	0.307617	5.4248	-0.205078	0
-119.526	-478105	0.161133	-0.00488281	0.307617	5.4541	-0.205078	0
-119.526	-478104	0.161133	0	0.307617	5.47852	-0.209961	0
-119.526	-478103	0.161133	0	0.307617	5.50781	-0.205078	0.00488281
-119.525	-478102	0.161133	0	0.302734	5.53223	-0.200195	0
-119.525	-478101	0.166016	-0.00488281	0.307617	5.55176	-0.200195	0
-119.525	-478100	0.166016	-0.00488281	0.307617	5.57617	-0.200195	0
-119.525	-478099	0.166016	-0.00488281	0.307617	5.5957	-0.200195	0
-119.525	-478098	0.161133	0	0.307617	5.61035	-0.200195	0
-119.524	-478097	0.166016	-0.00488281	0.307617	5.62988	-0.200195	0
-119.524	-478096	0.161133	0	0.307617	5.6543	-0.205078	0
-119.524	-478095	0.161133	0	0.3125	5.67383	-0.205078	0
-119.523	-478094	0.161133	0	0.307617	5.69336	-0.205078	0.00488281
-119.523	-478093	0.161133	0	0.307617	5.71777	-0.200195	0
-119.523	-478092	0.161133	0	0.307617	5.75195	-0.200195	0
-119.523	-478091	0.161133	0	0.307617	5.78613	-0.200195	0
-119.522	-478090	0.161133	0	0.307617	5.82031	-0.205078	0
-119.522	-478089	0.161133	0	0.307617	5.85938	-0.205078	0
-119.522	-478088	0.161133	0	0.307617	5.88867	-0.209961	0
-119.522	-478087	0.161133	-0.00488281	0.307617	5.92773	-0.205078	0
-119.522	-478086	0.161133	0	0.307617	5.95703	-0.209961	0
-119.521	-478085	0.161133	0	0.3125	5.98633	-0.209961	0
-119.521	-478084	0.161133	0	0.307617	6.02051	-0.214844	0
-119.521	-478083	0.161133	0	0.307617	6.0498	-0.219727	0
-119.52	-478082	0.161133	0	0.307617	6.0791	-0.214844	0.00488281
-119.52	-478081	0.161133	0	0.3125	6.1084	-0.219727	0.00488281
-119.52	-478080	0.166016	0	0.307617	6.11328	-0.219727	0.00488281
-119.52	-478079	0.161133	0	0.3125	6.11328	-0.219727	0.00488281
-119.519	-478078	0.161133	0	0.3125	6.11328	-0.219727	0
-119.519	-478077	0.161133	0	0.3125	6.1084	-0.219727	0
-119.519	-478076	0.161133	-0.00488281	0.3125	6.11328	-0.219727	0
-119.519	-478075	0.161133	0	0.3125	6.11328	-0.219727	0
-119.519	-478074	0.161133	0	0.317383	6.1084	-0.219727	0
-119.518	-478073	0.161133	-0.00488281	0.317383	6.11328	-0.224609	0
-119.518	-478072	0.161133	-0.00488281	0.317383	6.11328	-0.219727	0.00488281
-119.518	-478071	0.161133	0	0.317383	6.11328	-0.219727	0
-119.517	-478070	0.161133	0	0.3125	6.11328	-0.214844	0
-119.517	-478069	0.161133	-0.00488281	0.3125	6.11328	-0.219727	0
-119.517	-478068	0.161133	0	0.317383	6.11328	-0.219727	0
-119.517	-478067	0.161133	-0.00488281	0.317383	6.1084	-0.219727	0
-119.516	-478066	0.161133	0	0.317383	6.11328	-0.219727	0
-119.516	-478065	0.161133	-0.00488281	0.317383	6.11328	-0.214844	0
-119.516	-478064	0.161133	0	0.317383	6.11328	-0.209961	0
-119.516	-478063	0.161133	0	0.317383	6.1084	-0.214844	0
-119.516	-478062	0.161133	-0.00488281	0.317383	6.1084	-0.214844	0.00488281
-119.515	-478061	0.15625	-0.00488281	0.317383	6.11328	-0.219727	0
-119.515	-478060	0.161133	0	0.317383	6.1084	-0.219727	0
-119.515	-478059	0.161133	0	0.317383	6.1084	-0.219727	0
-119.514	-478058	0.161133	0	0.317383	6.1084	-0.219727	0
-119.514	-478057	0.161133	0	0.317383	6.1084	-0.224609	0
-119.514	-478056	0.161133	0	0.317383	6.1084	-0.224609	0
-119.514	-478055	0.161133	-0.00488281	0.317383	6.11328	-0.224609	0
-119.513	-478054	0.161133	-0.00488281	0.317383	6.11328	-0.224609	0.00488281
-119.513	-478053	0.161133	-0.00488281	0.317383	6.1084	-0.219727	0
-119.513	-478052	0.161133	-0.00488281	0.317383	6.11328	-0.219727	0
-119.513	-478051	0.161133	-0.00488281	0.317383	6.11328	-0.224609	0
-119.513	-478050	0.161133	0	0.317383	6.1084	-0.219727	0
-119.512	-478049	0.161133	0	0.317383	6.1084	-0.214844	0
-119.512	-478048	0.161133	-0.00488281	0.3125	6.1084	-0.214844	0
-119.512	-478047	0.166016	0	0.3125	6.11328	-0.209961	0.00488281
-119.511	-478046	0.161133	0	0.317383	6.1084	-0.214844	0
-119.511	-478045	0.161133	-0.00488281	0.317383	6.1084	-0.219727	0
-119.511	-478044	0.161133	0	0.3125	6.11328	-0.219727	0
-119.511	-478043	0.161133	0	0.3125	6.11328	-0.224609	0.00488281
-119.51	-478042	0.161133	0	0.317383	6.11328	-0.224609	0
-119.51	-478041	0.161133	-0.00488281	0.317383	6.11328	-0.224609	0.00488281
-119.51	-478040	0.161133	0	0.317383	6.11328	-0.224609	0
-119.51	-478039	0.161133	0	0.317383	6.11328	-0.224609	0
-119.51	-478038	0.161133	0	0.317383	6.11328	-0.224609	0
-119.509	-478037	0.161133	0	0.317383	6.1084	-0.224609	0.00488281
-119.509	-478036	0.161133	0	0.317383	6.1084	-0.224609	0
-119.509	-478035	0.161133	-0.00488281	0.3125	6.1084	-0.219727	0
-119.508	-478034	0.161133	0	0.3125	6.1084	-0.214844	0
-119.508	-478033	0.161133	0	0.307617	6.1084	-0.214844	0
-119.508	-478032	0.161133	-0.00488281	0.3125	6.11328	-0.214844	0
-119.508	-478031	0.161133	-0.00488281	0.3125	6.11328	-0.214844	0
-119.507	-478030	0.161133	0	0.3125	6.11328	-0.219727	0
-119.507	-478029	0.161133	0	0.3125	6.1084	-0.219727	0.00488281
-119.507	-478028	0.161133	-0.00488281	0.3125	6.11328	-0.219727	0
-119.507	-478027	0.161133	0	0.3125	6.1084	-0.224609	0
-119.507	-478026	0.161133	0	0.3125	6.1084	-0.229492	0
-119.506	-478025	0.161133	0	0.3125	6.11328	-0.224609	0.00488281
-119.506	-478024	0.161133	0	0.3125	6.1084	-0.224609	0.00488281
-119.506	-478023	0.161133	0	0.3125	6.1084	-0.219727	0
-119.505	-478022	0.161133	0	0.3125	6.11328	-0.224609	0
-119.505	-478021	0.161133	0	0.307617	6.1084	-0.229492	0
-119.505	-478020	0.161133	-0.00488281	0.307617	6.11328	-0.229492	0
-119.505	-478019	0.161133	0	0.307617	6.11328	-0.224609	0
-119.504	-478018	0.161133	0	0.307617	6.11328	-0.224609	0
-119.504	-478017	0.161133	-0.00488281	0.307617	6.11328	-0.224609	0
-119.504	-478016	0.166016	-0.00488281	0.307617	6.11328	-0.219727	0
-119.504	-478015	0.166016	0	0.307617	6.11328	-0.219727	0
-119.504	-478014	0.161133	0	0.307617	6.11328	-0.219727	0
-119.503	-478013	0.161133	0	0.307617	6.11328	-0.214844	0
-119.503	-478012	0.161133	-0.00488281	0.307617	6.11328	-0.219727	0
-119.503	-478011	0.161133	0	0.307617	6.11328	-0.224609	0
-119.502	-478010	0.161133	0	0.307617	6.1084	-0.229492	0
-119.502	-478009	0.161133	0	0.307617	6.1084	-0.229492	0
-119.502	-478008	0.161133	-0.00488281	0.302734	6.11328	-0.224609	0
-119.502	-478007	0.161133	0	0.302734	6.11328	-0.224609	0
-119.501	-478006	0.161133	0	0.307617	6.11328	-0.224609	0.00488281
-119.501	-478005	0.166016	-0.00488281	0.307617	6.11328	-0.229492	0
-119.501	-478004	0.161133	0	0.307617	6.11328	-0.224609	0
[truncated: 478,018+ more rows]
