# Supplementary material for: The influence of spinal venous blood pressure on cerebrospinal fluid pressure
Source: Sci Rep. 2023 Nov 28;13:20989. doi: 10.1038/s41598-023-48334-8 (PMC10684553; doi:10.1038/s41598-023-48334-8)
Supplement: Supplementary file 10 — Supplementary Information 8. [file 41598_2023_48334_MOESM10_ESM.xlsx]

## Sheet: Sheet1
Data Exported from MiDAS DA
Device		Dev2 - PCI-6024E
Rate (Hz)		4000					Sync. Out Rate (fps)	1000
Buffer Size (sec)		120
Total Samples		480000
Trigger Type		RisingEdge
Trigger Percentage		100
	Channels
		chan. 1	chan. 2	chan. 3	chan. 4	chan. 5	chan. 6
	Name	New Channel 0	New Channel 1	New Channel 2	New Channel 3	New Channel 4	New Channel 5
	Units	volts	volts	volts	volts	volts	volts
	Scale	1	1	-1	1	-1	1
	Offset	0	0	0	0	0	0
Data
time	index	chan. 1	chan. 2	chan. 3	chan. 4	chan. 5	chan. 6
-119.998	-479991	0.356445	0	-0.102539	-2.5	-0.175781	0
-119.998	-479990	0.361328	-0.00488281	-0.102539	-2.49512	-0.175781	0
-119.997	-479989	0.361328	0	-0.102539	-2.49512	-0.180664	0
-119.997	-479988	0.356445	-0.00488281	-0.102539	-2.49023	-0.175781	0
-119.997	-479987	0.356445	0	-0.102539	-2.48535	-0.170898	0.00488281
-119.996	-479986	0.356445	-0.00488281	-0.102539	-2.48535	-0.166016	0
-119.996	-479985	0.361328	0	-0.102539	-2.48047	-0.166016	0
-119.996	-479984	0.356445	-0.00488281	-0.102539	-2.48047	-0.166016	0
-119.996	-479983	0.356445	0	-0.0976562	-2.47559	-0.170898	0
-119.996	-479982	0.356445	-0.00488281	-0.102539	-2.4707	-0.170898	0
-119.995	-479981	0.356445	-0.00488281	-0.0976562	-2.46582	-0.166016	0.00488281
-119.995	-479980	0.356445	0	-0.102539	-2.46094	-0.166016	0
-119.995	-479979	0.356445	-0.00488281	-0.102539	-2.45117	-0.161133	0
-119.995	-479978	0.356445	-0.00488281	-0.102539	-2.44629	-0.161133	0
-119.994	-479977	0.361328	0	-0.107422	-2.43652	-0.161133	0.00488281
-119.994	-479976	0.361328	0	-0.107422	-2.42676	-0.166016	0
-119.994	-479975	0.356445	0	-0.102539	-2.41699	-0.175781	0
-119.993	-479974	0.356445	0	-0.102539	-2.41211	-0.180664	0
-119.993	-479973	0.356445	-0.00488281	-0.102539	-2.40723	-0.185547	0
-119.993	-479972	0.356445	-0.00488281	-0.102539	-2.40234	-0.185547	0
-119.993	-479971	0.356445	-0.00488281	-0.102539	-2.39746	-0.180664	0
-119.993	-479970	0.356445	-0.00488281	-0.102539	-2.39258	-0.180664	0
-119.992	-479969	0.356445	0	-0.107422	-2.3877	-0.185547	0
-119.992	-479968	0.356445	0	-0.107422	-2.38281	-0.185547	0
-119.992	-479967	0.356445	-0.00488281	-0.107422	-2.37793	-0.185547	0
-119.992	-479966	0.361328	-0.00488281	-0.107422	-2.36816	-0.180664	0.00488281
-119.991	-479965	0.361328	-0.00488281	-0.107422	-2.36328	-0.175781	0
-119.991	-479964	0.361328	0	-0.107422	-2.3584	-0.180664	0.00488281
-119.991	-479963	0.361328	-0.00488281	-0.107422	-2.35352	-0.180664	0
-119.99	-479962	0.356445	-0.00488281	-0.107422	-2.35352	-0.185547	0
-119.99	-479961	0.361328	0	-0.107422	-2.34863	-0.185547	0
-119.99	-479960	0.361328	0	-0.107422	-2.34863	-0.185547	0.00488281
-119.99	-479959	0.356445	0	-0.107422	-2.34863	-0.180664	0
-119.99	-479958	0.356445	0	-0.107422	-2.35352	-0.180664	0
-119.989	-479957	0.361328	0	-0.102539	-2.35352	-0.180664	0
-119.989	-479956	0.361328	0	-0.107422	-2.35352	-0.180664	0
-119.989	-479955	0.361328	0	-0.107422	-2.34863	-0.180664	0.00488281
-119.989	-479954	0.361328	0	-0.107422	-2.35352	-0.180664	0
-119.988	-479953	0.361328	0	-0.107422	-2.34863	-0.175781	0
-119.988	-479952	0.361328	-0.00488281	-0.102539	-2.34375	-0.180664	0
-119.988	-479951	0.361328	-0.00488281	-0.107422	-2.33887	-0.180664	0
-119.987	-479950	0.356445	0	-0.102539	-2.3291	-0.175781	0
-119.987	-479949	0.361328	-0.00488281	-0.102539	-2.32422	-0.175781	0
-119.987	-479948	0.361328	0	-0.102539	-2.31445	-0.170898	0
-119.987	-479947	0.361328	-0.00488281	-0.102539	-2.30469	-0.170898	0
-119.987	-479946	0.361328	-0.00488281	-0.102539	-2.2998	-0.170898	0.00488281
-119.986	-479945	0.361328	0	-0.102539	-2.29004	-0.170898	0
-119.986	-479944	0.361328	0	-0.102539	-2.28516	-0.170898	0
-119.986	-479943	0.361328	0	-0.102539	-2.27539	-0.170898	0.00488281
-119.986	-479942	0.361328	0	-0.102539	-2.27539	-0.170898	0
-119.985	-479941	0.356445	-0.00488281	-0.102539	-2.27051	-0.170898	0
-119.985	-479940	0.356445	0	-0.102539	-2.26562	-0.175781	0
-119.985	-479939	0.356445	0	-0.102539	-2.25586	-0.180664	0
-119.984	-479938	0.356445	-0.00488281	-0.0976562	-2.24609	-0.180664	0
-119.984	-479937	0.356445	-0.00488281	-0.102539	-2.24121	-0.180664	0
-119.984	-479936	0.356445	0	-0.102539	-2.24121	-0.180664	0
-119.984	-479935	0.356445	-0.00488281	-0.0976562	-2.23145	-0.180664	0
-119.984	-479934	0.356445	-0.00488281	-0.0976562	-2.22656	-0.180664	0.00488281
-119.983	-479933	0.361328	0	-0.102539	-2.22656	-0.175781	0
-119.983	-479932	0.356445	0	-0.102539	-2.22656	-0.175781	0
-119.983	-479931	0.356445	0	-0.102539	-2.22168	-0.180664	0.00488281
-119.983	-479930	0.356445	0	-0.102539	-2.22168	-0.180664	0
-119.982	-479929	0.356445	0	-0.102539	-2.2168	-0.175781	0
-119.982	-479928	0.356445	0	-0.102539	-2.2168	-0.175781	0
-119.982	-479927	0.356445	-0.00488281	-0.102539	-2.21191	-0.175781	0
-119.981	-479926	0.361328	-0.00488281	-0.0976562	-2.20703	-0.175781	0
-119.981	-479925	0.361328	-0.00488281	-0.102539	-2.20215	-0.180664	0
-119.981	-479924	0.361328	-0.00488281	-0.102539	-2.19727	-0.185547	0
-119.981	-479923	0.356445	-0.00488281	-0.102539	-2.19238	-0.185547	0
-119.981	-479922	0.361328	-0.00488281	-0.102539	-2.1875	-0.185547	0.00488281
-119.98	-479921	0.361328	0	-0.0976562	-2.1875	-0.185547	0
-119.98	-479920	0.361328	0	-0.102539	-2.18262	-0.180664	0
-119.98	-479919	0.361328	-0.00488281	-0.0976562	-2.18262	-0.180664	0
-119.98	-479918	0.361328	-0.00488281	-0.0976562	-2.17773	-0.185547	0
-119.979	-479917	0.361328	-0.00488281	-0.0976562	-2.16797	-0.180664	0
-119.979	-479916	0.356445	-0.00488281	-0.0976562	-2.16797	-0.175781	0
-119.979	-479915	0.361328	-0.00488281	-0.102539	-2.16309	-0.170898	0
-119.978	-479914	0.361328	-0.00488281	-0.102539	-2.15332	-0.175781	0
-119.978	-479913	0.361328	-0.00488281	-0.102539	-2.14844	-0.175781	0
-119.978	-479912	0.361328	-0.00488281	-0.102539	-2.13867	-0.170898	0.00488281
-119.978	-479911	0.356445	0	-0.107422	-2.13379	-0.175781	0
-119.978	-479910	0.356445	0	-0.102539	-2.12891	-0.170898	0
-119.977	-479909	0.356445	-0.00488281	-0.102539	-2.11914	-0.170898	0
-119.977	-479908	0.356445	-0.00488281	-0.0976562	-2.10938	-0.170898	0
-119.977	-479907	0.356445	0	-0.102539	-2.10449	-0.170898	0
-119.977	-479906	0.361328	0	-0.102539	-2.10449	-0.170898	0
-119.976	-479905	0.356445	0	-0.102539	-2.09961	-0.170898	0
-119.976	-479904	0.356445	-0.00488281	-0.102539	-2.09473	-0.170898	0
-119.976	-479903	0.356445	-0.00488281	-0.102539	-2.08984	-0.170898	0.00488281
-119.975	-479902	0.356445	0	-0.107422	-2.08008	-0.166016	0.00488281
-119.975	-479901	0.356445	0	-0.107422	-2.08008	-0.170898	0.00488281
-119.975	-479900	0.361328	-0.00488281	-0.102539	-2.07031	-0.166016	0.00488281
-119.975	-479899	0.356445	0	-0.102539	-2.06543	-0.170898	0
-119.975	-479898	0.356445	-0.00488281	-0.102539	-2.06055	-0.166016	0
-119.974	-479897	0.361328	0	-0.107422	-2.05566	-0.166016	0
-119.974	-479896	0.356445	0	-0.107422	-2.05078	-0.166016	0.00488281
-119.974	-479895	0.356445	0	-0.102539	-2.05078	-0.170898	0
-119.974	-479894	0.356445	0	-0.102539	-2.0459	-0.170898	0
-119.973	-479893	0.361328	0	-0.102539	-2.0459	-0.166016	0
-119.973	-479892	0.361328	0	-0.102539	-2.05078	-0.15625	0.00488281
-119.973	-479891	0.356445	0	-0.107422	-2.05078	-0.161133	0.00488281
-119.972	-479890	0.356445	0	-0.102539	-2.05078	-0.166016	0
-119.972	-479889	0.361328	-0.00488281	-0.102539	-2.05078	-0.170898	0
-119.972	-479888	0.356445	-0.00488281	-0.102539	-2.05078	-0.170898	0
-119.972	-479887	0.361328	-0.00488281	-0.102539	-2.0459	-0.170898	0
-119.972	-479886	0.361328	0	-0.102539	-2.0459	-0.170898	0
-119.971	-479885	0.361328	0	-0.102539	-2.04102	-0.170898	0.00488281
-119.971	-479884	0.361328	-0.00488281	-0.107422	-2.03125	-0.170898	0
-119.971	-479883	0.356445	-0.00488281	-0.107422	-2.02148	-0.166016	0.00488281
-119.971	-479882	0.361328	0	-0.107422	-2.0166	-0.161133	0
-119.97	-479881	0.361328	0	-0.107422	-2.00684	-0.161133	0
-119.97	-479880	0.361328	0	-0.107422	-1.99707	-0.15625	0
-119.97	-479879	0.361328	-0.00488281	-0.107422	-1.99707	-0.15625	0
-119.969	-479878	0.361328	0	-0.107422	-1.98242	-0.15625	0
-119.969	-479877	0.361328	0	-0.107422	-1.97754	-0.15625	0
-119.969	-479876	0.361328	-0.00488281	-0.107422	-1.97754	-0.15625	0
-119.969	-479875	0.356445	-0.00488281	-0.112305	-1.97266	-0.15625	0
-119.969	-479874	0.361328	-0.00488281	-0.112305	-1.96289	-0.151367	0
-119.968	-479873	0.356445	0	-0.107422	-1.95801	-0.151367	0
-119.968	-479872	0.356445	-0.00488281	-0.107422	-1.94824	-0.151367	0
-119.968	-479871	0.356445	-0.00488281	-0.107422	-1.94336	-0.151367	0
-119.968	-479870	0.356445	-0.00488281	-0.107422	-1.93848	-0.146484	0
-119.967	-479869	0.356445	-0.00488281	-0.107422	-1.93359	-0.146484	0.00488281
-119.967	-479868	0.361328	0	-0.102539	-1.92871	-0.151367	0.00488281
-119.967	-479867	0.356445	-0.00488281	-0.102539	-1.92383	-0.15625	0
-119.966	-479866	0.356445	0	-0.107422	-1.92383	-0.15625	0
-119.966	-479865	0.356445	0	-0.107422	-1.92383	-0.15625	0
-119.966	-479864	0.356445	-0.00488281	-0.107422	-1.92383	-0.15625	0.00488281
-119.966	-479863	0.361328	-0.00488281	-0.102539	-1.92383	-0.151367	0
-119.966	-479862	0.356445	0	-0.107422	-1.91895	-0.151367	0
-119.965	-479861	0.356445	0	-0.107422	-1.91895	-0.15625	0
-119.965	-479860	0.356445	0	-0.107422	-1.91406	-0.151367	0.00488281
-119.965	-479859	0.356445	-0.00488281	-0.102539	-1.91406	-0.15625	0.00488281
-119.965	-479858	0.361328	0	-0.102539	-1.90918	-0.15625	0
-119.964	-479857	0.361328	-0.00488281	-0.102539	-1.9043	-0.161133	0
-119.964	-479856	0.356445	-0.00488281	-0.102539	-1.89941	-0.166016	0
-119.964	-479855	0.356445	-0.00488281	-0.102539	-1.89941	-0.161133	0.00488281
-119.963	-479854	0.356445	-0.00488281	-0.102539	-1.89941	-0.161133	0
-119.963	-479853	0.356445	-0.00488281	-0.102539	-1.89941	-0.166016	0
-119.963	-479852	0.356445	-0.00488281	-0.102539	-1.89453	-0.161133	0
-119.963	-479851	0.356445	-0.00488281	-0.102539	-1.89453	-0.161133	0
-119.963	-479850	0.356445	0	-0.102539	-1.88965	-0.161133	0.00488281
-119.962	-479849	0.356445	0	-0.0976562	-1.88965	-0.15625	0
-119.962	-479848	0.356445	-0.00488281	-0.0976562	-1.88477	-0.15625	0
-119.962	-479847	0.361328	-0.00488281	-0.0976562	-1.87988	-0.151367	0.00488281
-119.962	-479846	0.361328	-0.00488281	-0.0976562	-1.875	-0.151367	0.00488281
-119.961	-479845	0.361328	-0.00488281	-0.0976562	-1.86523	-0.151367	0.00488281
-119.961	-479844	0.361328	-0.00488281	-0.0976562	-1.86035	-0.151367	0.00488281
-119.961	-479843	0.356445	0	-0.102539	-1.85059	-0.151367	0
-119.96	-479842	0.361328	-0.00488281	-0.0976562	-1.8457	-0.151367	0
-119.96	-479841	0.356445	0	-0.0976562	-1.83594	-0.15625	0
-119.96	-479840	0.356445	-0.00488281	-0.0976562	-1.83594	-0.15625	0
-119.96	-479839	0.356445	0	-0.102539	-1.83105	-0.151367	0
-119.96	-479838	0.361328	-0.00488281	-0.102539	-1.83105	-0.151367	0
-119.959	-479837	0.361328	-0.00488281	-0.102539	-1.83105	-0.151367	0
-119.959	-479836	0.361328	-0.00488281	-0.102539	-1.82617	-0.15625	0
-119.959	-479835	0.361328	0	-0.102539	-1.82129	-0.151367	0
-119.959	-479834	0.361328	0	-0.102539	-1.81641	-0.146484	0
-119.958	-479833	0.356445	-0.00488281	-0.0976562	-1.81641	-0.146484	0
-119.958	-479832	0.361328	0	-0.0976562	-1.80664	-0.151367	0
-119.958	-479831	0.356445	-0.00488281	-0.0976562	-1.81152	-0.15625	0.00488281
-119.957	-479830	0.356445	0	-0.0976562	-1.80176	-0.15625	0
-119.957	-479829	0.356445	-0.00488281	-0.0976562	-1.79688	-0.15625	0
-119.957	-479828	0.361328	-0.00488281	-0.0927734	-1.80176	-0.151367	0
-119.957	-479827	0.356445	0	-0.0976562	-1.80664	-0.15625	0
-119.957	-479826	0.361328	-0.00488281	-0.0976562	-1.80176	-0.15625	0
-119.956	-479825	0.361328	0	-0.0976562	-1.80664	-0.15625	0
-119.956	-479824	0.361328	-0.00488281	-0.0976562	-1.81152	-0.15625	0
-119.956	-479823	0.356445	-0.00488281	-0.0927734	-1.81152	-0.151367	0
-119.956	-479822	0.356445	0	-0.0927734	-1.81152	-0.151367	0
-119.955	-479821	0.361328	0	-0.0976562	-1.81152	-0.15625	0
-119.955	-479820	0.356445	-0.00488281	-0.0927734	-1.81152	-0.15625	0
-119.955	-479819	0.356445	-0.00488281	-0.0976562	-1.80664	-0.15625	0
-119.954	-479818	0.356445	-0.00488281	-0.0976562	-1.80664	-0.15625	0
-119.954	-479817	0.361328	0	-0.0976562	-1.79688	-0.15625	0
-119.954	-479816	0.356445	0	-0.0976562	-1.79199	-0.161133	0
-119.954	-479815	0.356445	0	-0.0976562	-1.78223	-0.161133	0.00488281
-119.954	-479814	0.361328	-0.00488281	-0.0976562	-1.77734	-0.161133	0.00488281
-119.953	-479813	0.356445	-0.00488281	-0.0927734	-1.77734	-0.161133	0.00488281
-119.953	-479812	0.356445	0	-0.0927734	-1.77246	-0.161133	0
-119.953	-479811	0.356445	0	-0.0927734	-1.7627	-0.161133	0
-119.953	-479810	0.356445	0	-0.0976562	-1.7627	-0.166016	0
-119.952	-479809	0.356445	-0.00488281	-0.0927734	-1.75781	-0.161133	0.00488281
-119.952	-479808	0.356445	-0.00488281	-0.0927734	-1.75293	-0.15625	0.00488281
-119.952	-479807	0.361328	0	-0.0976562	-1.75293	-0.15625	0
-119.951	-479806	0.361328	0	-0.0927734	-1.74805	-0.151367	0
-119.951	-479805	0.361328	0	-0.0927734	-1.74316	-0.151367	0
-119.951	-479804	0.361328	-0.00488281	-0.0927734	-1.73828	-0.151367	0
-119.951	-479803	0.361328	0	-0.0927734	-1.7334	-0.151367	0.00488281
-119.951	-479802	0.361328	0	-0.0927734	-1.72852	-0.146484	0
-119.95	-479801	0.361328	-0.00488281	-0.0927734	-1.7334	-0.146484	0.00488281
-119.95	-479800	0.361328	0	-0.0927734	-1.72852	-0.151367	0
-119.95	-479799	0.356445	0	-0.0927734	-1.72363	-0.151367	0
-119.95	-479798	0.356445	-0.00488281	-0.0927734	-1.72852	-0.146484	0
-119.949	-479797	0.356445	-0.00488281	-0.0927734	-1.72852	-0.146484	0
-119.949	-479796	0.361328	0	-0.0878906	-1.72852	-0.151367	0
-119.949	-479795	0.361328	-0.00488281	-0.0927734	-1.7334	-0.151367	0
-119.948	-479794	0.361328	-0.00488281	-0.0927734	-1.72852	-0.146484	0
-119.948	-479793	0.361328	-0.00488281	-0.0927734	-1.72852	-0.141602	0.00488281
-119.948	-479792	0.361328	-0.00488281	-0.0927734	-1.72363	-0.141602	0
-119.948	-479791	0.361328	-0.00488281	-0.0927734	-1.72363	-0.141602	0.00488281
-119.948	-479790	0.361328	-0.00488281	-0.0927734	-1.72363	-0.141602	0
-119.947	-479789	0.356445	-0.00488281	-0.0927734	-1.71875	-0.146484	0
-119.947	-479788	0.356445	-0.00488281	-0.0927734	-1.72363	-0.146484	0
-119.947	-479787	0.356445	-0.00488281	-0.0927734	-1.72363	-0.141602	0
-119.947	-479786	0.356445	-0.00488281	-0.0927734	-1.72363	-0.141602	0
-119.946	-479785	0.356445	0	-0.0927734	-1.72363	-0.141602	0.00488281
-119.946	-479784	0.356445	0	-0.0927734	-1.71875	-0.136719	0
-119.946	-479783	0.361328	0	-0.0878906	-1.72363	-0.131836	0
-119.945	-479782	0.356445	0	-0.0927734	-1.71875	-0.126953	0
-119.945	-479781	0.356445	0	-0.0976562	-1.71387	-0.126953	0
-119.945	-479780	0.356445	0	-0.0927734	-1.71387	-0.126953	0
-119.945	-479779	0.356445	-0.00488281	-0.0927734	-1.70898	-0.126953	0
-119.945	-479778	0.356445	-0.00488281	-0.0927734	-1.69922	-0.126953	0
-119.944	-479777	0.356445	0	-0.0927734	-1.69434	-0.12207	0
-119.944	-479776	0.356445	-0.00488281	-0.0927734	-1.68945	-0.126953	0
-119.944	-479775	0.356445	0	-0.0927734	-1.68457	-0.12207	0
-119.944	-479774	0.356445	0	-0.0927734	-1.67969	-0.12207	0
-119.943	-479773	0.361328	-0.00488281	-0.0878906	-1.6748	-0.126953	0
-119.943	-479772	0.356445	0	-0.0927734	-1.6748	-0.126953	0
-119.943	-479771	0.356445	-0.00488281	-0.0830078	-1.6748	-0.126953	0
-119.942	-479770	0.356445	0	-0.0878906	-1.6748	-0.12207	0
-119.942	-479769	0.356445	0	-0.0878906	-1.66992	-0.117188	0
-119.942	-479768	0.356445	0	-0.0878906	-1.66504	-0.117188	0.00488281
-119.942	-479767	0.361328	-0.00488281	-0.0927734	-1.66016	-0.117188	0.00488281
-119.942	-479766	0.361328	0	-0.0878906	-1.66016	-0.117188	0
-119.941	-479765	0.356445	0	-0.0927734	-1.65527	-0.117188	0
-119.941	-479764	0.361328	0	-0.0927734	-1.65039	-0.12207	0
-119.941	-479763	0.361328	-0.00488281	-0.0927734	-1.65039	-0.12207	0
-119.941	-479762	0.361328	0	-0.0976562	-1.65039	-0.12207	0
-119.94	-479761	0.361328	0	-0.0927734	-1.65039	-0.117188	0
-119.94	-479760	0.361328	-0.00488281	-0.0927734	-1.65527	-0.112305	0
-119.94	-479759	0.361328	-0.00488281	-0.0976562	-1.66016	-0.112305	0
-119.939	-479758	0.361328	-0.00488281	-0.0927734	-1.66016	-0.117188	0
-119.939	-479757	0.361328	0	-0.0927734	-1.66016	-0.117188	0
-119.939	-479756	0.361328	0	-0.0927734	-1.66016	-0.117188	0
-119.939	-479755	0.361328	0	-0.0927734	-1.66504	-0.112305	0
-119.939	-479754	0.356445	-0.00488281	-0.0927734	-1.66504	-0.112305	0
-119.938	-479753	0.361328	0	-0.0927734	-1.66992	-0.112305	0
-119.938	-479752	0.361328	0	-0.0927734	-1.66504	-0.107422	0
-119.938	-479751	0.361328	-0.00488281	-0.0927734	-1.66016	-0.107422	0
-119.938	-479750	0.361328	0	-0.0927734	-1.65527	-0.107422	0
-119.937	-479749	0.356445	-0.00488281	-0.0927734	-1.65039	-0.112305	0
-119.937	-479748	0.361328	-0.00488281	-0.0878906	-1.64551	-0.117188	0
-119.937	-479747	0.356445	0	-0.0927734	-1.63574	-0.117188	0
-119.936	-479746	0.356445	0	-0.0927734	-1.63086	-0.117188	0
-119.936	-479745	0.356445	0	-0.0927734	-1.63086	-0.112305	0.00488281
-119.936	-479744	0.356445	-0.00488281	-0.0927734	-1.62109	-0.117188	0
-119.936	-479743	0.356445	-0.00488281	-0.0878906	-1.62109	-0.117188	0
-119.936	-479742	0.356445	0	-0.0878906	-1.61621	-0.12207	0
-119.935	-479741	0.361328	-0.00488281	-0.0878906	-1.61133	-0.112305	0
-119.935	-479740	0.356445	-0.00488281	-0.0878906	-1.61133	-0.112305	0
-119.935	-479739	0.356445	0	-0.0927734	-1.60645	-0.107422	0
-119.934	-479738	0.361328	-0.00488281	-0.0878906	-1.60645	-0.112305	0
-119.934	-479737	0.356445	0	-0.0878906	-1.60156	-0.112305	0
-119.934	-479736	0.361328	0	-0.0927734	-1.59668	-0.112305	0
-119.934	-479735	0.356445	0	-0.0878906	-1.5918	-0.107422	0
-119.933	-479734	0.356445	-0.00488281	-0.0878906	-1.59668	-0.107422	0
-119.933	-479733	0.356445	0	-0.0830078	-1.5918	-0.107422	0
-119.933	-479732	0.356445	0	-0.0878906	-1.5918	-0.107422	0
-119.933	-479731	0.361328	-0.00488281	-0.0878906	-1.59668	-0.107422	0
-119.933	-479730	0.356445	-0.00488281	-0.0878906	-1.59668	-0.102539	0
-119.932	-479729	0.356445	-0.00488281	-0.0878906	-1.59668	-0.102539	0
-119.932	-479728	0.361328	-0.00488281	-0.0878906	-1.59668	-0.0976562	0
-119.932	-479727	0.361328	0	-0.0878906	-1.5918	-0.0927734	0.00488281
-119.931	-479726	0.361328	-0.00488281	-0.0878906	-1.5918	-0.0976562	0
-119.931	-479725	0.361328	-0.00488281	-0.0830078	-1.5918	-0.102539	0.00488281
-119.931	-479724	0.361328	-0.00488281	-0.0830078	-1.58691	-0.107422	0
-119.931	-479723	0.356445	-0.00488281	-0.0830078	-1.5918	-0.107422	0
-119.93	-479722	0.356445	-0.00488281	-0.0878906	-1.5918	-0.112305	0
-119.93	-479721	0.361328	0	-0.0830078	-1.58691	-0.107422	0
-119.93	-479720	0.361328	0	-0.0830078	-1.58691	-0.102539	0.00488281
-119.93	-479719	0.361328	0	-0.0830078	-1.58691	-0.107422	0.00488281
-119.93	-479718	0.361328	-0.00488281	-0.0830078	-1.58691	-0.102539	0
-119.929	-479717	0.361328	-0.00488281	-0.078125	-1.58691	-0.107422	0.00488281
-119.929	-479716	0.361328	-0.00488281	-0.078125	-1.58203	-0.107422	0
-119.929	-479715	0.361328	0	-0.078125	-1.58203	-0.107422	0
-119.928	-479714	0.356445	-0.00488281	-0.078125	-1.57715	-0.107422	0
-119.928	-479713	0.356445	0	-0.0830078	-1.57715	-0.107422	0.00488281
-119.928	-479712	0.356445	-0.00488281	-0.0830078	-1.57227	-0.112305	0
-119.928	-479711	0.356445	-0.00488281	-0.0830078	-1.5625	-0.117188	0
-119.927	-479710	0.361328	-0.00488281	-0.078125	-1.55762	-0.117188	0.00488281
-119.927	-479709	0.361328	-0.00488281	-0.0830078	-1.55273	-0.112305	0
-119.927	-479708	0.361328	0	-0.0830078	-1.54297	-0.112305	0.00488281
-119.927	-479707	0.361328	-0.00488281	-0.0830078	-1.54297	-0.107422	0
-119.927	-479706	0.356445	-0.00488281	-0.0830078	-1.53809	-0.107422	0
-119.926	-479705	0.356445	0	-0.0830078	-1.54297	-0.102539	0.00488281
-119.926	-479704	0.361328	0	-0.0830078	-1.54297	-0.0976562	0
-119.926	-479703	0.356445	-0.00488281	-0.078125	-1.53809	-0.0976562	0
-119.925	-479702	0.356445	-0.00488281	-0.078125	-1.53809	-0.0976562	0
-119.925	-479701	0.356445	-0.00488281	-0.078125	-1.53809	-0.0976562	0
-119.925	-479700	0.356445	0	-0.078125	-1.5332	-0.0976562	0
-119.925	-479699	0.361328	-0.00488281	-0.078125	-1.52344	-0.0927734	0
-119.924	-479698	0.361328	0	-0.0732422	-1.51855	-0.0927734	0
-119.924	-479697	0.361328	-0.00488281	-0.0732422	-1.52344	-0.0927734	0
-119.924	-479696	0.361328	0	-0.0732422	-1.51855	-0.0976562	0.00488281
-119.924	-479695	0.361328	0	-0.0732422	-1.51855	-0.0927734	0
-119.924	-479694	0.356445	0	-0.0732422	-1.51855	-0.0878906	0.00488281
-119.923	-479693	0.361328	0	-0.0732422	-1.52344	-0.0830078	0
-119.923	-479692	0.356445	0	-0.0732422	-1.52832	-0.0830078	0.00488281
-119.923	-479691	0.356445	0	-0.0732422	-1.5332	-0.0830078	0
-119.922	-479690	0.356445	0	-0.078125	-1.52832	-0.078125	0
-119.922	-479689	0.356445	-0.00488281	-0.0732422	-1.5332	-0.078125	0
-119.922	-479688	0.356445	-0.00488281	-0.0732422	-1.5332	-0.078125	0
-119.922	-479687	0.361328	0	-0.078125	-1.5332	-0.078125	0
-119.921	-479686	0.361328	-0.00488281	-0.078125	-1.5332	-0.078125	0.00488281
-119.921	-479685	0.361328	-0.00488281	-0.078125	-1.52832	-0.078125	0
-119.921	-479684	0.361328	0	-0.0732422	-1.51855	-0.0732422	0
-119.921	-479683	0.361328	0	-0.078125	-1.51367	-0.078125	0
-119.921	-479682	0.361328	-0.00488281	-0.078125	-1.50879	-0.078125	0
-119.92	-479681	0.361328	0	-0.078125	-1.49902	-0.078125	0
-119.92	-479680	0.356445	-0.00488281	-0.078125	-1.49414	-0.0830078	0.00488281
-119.92	-479679	0.361328	-0.00488281	-0.0732422	-1.48926	-0.0830078	0
-119.919	-479678	0.361328	0	-0.078125	-1.48438	-0.078125	0.00488281
-119.919	-479677	0.361328	0	-0.078125	-1.47949	-0.078125	0.00488281
-119.919	-479676	0.361328	0	-0.078125	-1.47461	-0.078125	0.00488281
-119.919	-479675	0.361328	0	-0.0732422	-1.46973	-0.078125	0
-119.918	-479674	0.361328	0	-0.0732422	-1.46973	-0.078125	0
-119.918	-479673	0.361328	0	-0.0732422	-1.45996	-0.0732422	0
-119.918	-479672	0.356445	-0.00488281	-0.0732422	-1.45508	-0.0732422	0
-119.918	-479671	0.356445	-0.00488281	-0.0732422	-1.45508	-0.0732422	0
-119.918	-479670	0.356445	0	-0.0732422	-1.4502	-0.0732422	0
-119.917	-479669	0.356445	0	-0.0732422	-1.44531	-0.0732422	0
-119.917	-479668	0.356445	0	-0.0732422	-1.44043	-0.0683594	0
-119.917	-479667	0.356445	0	-0.0732422	-1.44043	-0.0683594	0
-119.916	-479666	0.356445	0	-0.0683594	-1.44043	-0.0683594	0
-119.916	-479665	0.356445	0	-0.0683594	-1.44043	-0.0683594	0
-119.916	-479664	0.356445	-0.00488281	-0.0683594	-1.44043	-0.0634766	0
-119.916	-479663	0.361328	-0.00488281	-0.0683594	-1.44043	-0.0634766	0
-119.915	-479662	0.361328	-0.00488281	-0.0683594	-1.43555	-0.0537109	0.00488281
-119.915	-479661	0.361328	0	-0.0683594	-1.43555	-0.0537109	0
-119.915	-479660	0.356445	0	-0.0683594	-1.43555	-0.0585938	0
-119.915	-479659	0.356445	-0.00488281	-0.0683594	-1.43066	-0.0634766	0
-119.915	-479658	0.356445	-0.00488281	-0.0683594	-1.42578	-0.0683594	0
-119.914	-479657	0.356445	0	-0.0683594	-1.42578	-0.0683594	0
-119.914	-479656	0.356445	0	-0.0683594	-1.42578	-0.0683594	0
-119.914	-479655	0.356445	-0.00488281	-0.0634766	-1.4209	-0.0683594	0
-119.913	-479654	0.356445	-0.00488281	-0.0683594	-1.4209	-0.0683594	0
-119.913	-479653	0.356445	-0.00488281	-0.0634766	-1.4209	-0.0683594	0
-119.913	-479652	0.356445	0	-0.0634766	-1.4209	-0.0683594	0
-119.913	-479651	0.356445	-0.00488281	-0.0683594	-1.41602	-0.0732422	0
-119.912	-479650	0.356445	-0.00488281	-0.0683594	-1.41113	-0.0732422	0.00488281
-119.912	-479649	0.356445	-0.00488281	-0.0683594	-1.41113	-0.0683594	0.00488281
-119.912	-479648	0.356445	-0.00488281	-0.0634766	-1.41113	-0.0683594	0
-119.912	-479647	0.356445	-0.00488281	-0.0634766	-1.40137	-0.0683594	0
-119.912	-479646	0.361328	-0.00488281	-0.0634766	-1.39648	-0.0683594	0
-119.911	-479645	0.361328	0	-0.0634766	-1.3916	-0.0634766	0
-119.911	-479644	0.361328	-0.00488281	-0.0634766	-1.38672	-0.0585938	0
-119.911	-479643	0.361328	0	-0.0634766	-1.37695	-0.0537109	0.00488281
-119.91	-479642	0.361328	-0.00488281	-0.0683594	-1.37207	-0.0488281	0
-119.91	-479641	0.361328	-0.00488281	-0.0634766	-1.3623	-0.0439453	0
-119.91	-479640	0.361328	0	-0.0634766	-1.35742	-0.0390625	0
-119.91	-479639	0.356445	0	-0.0634766	-1.35742	-0.0439453	0
-119.909	-479638	0.361328	0	-0.0634766	-1.35742	-0.0439453	0.00488281
-119.909	-479637	0.361328	0	-0.0683594	-1.35742	-0.0390625	0
-119.909	-479636	0.356445	0	-0.0634766	-1.35254	-0.0390625	0
-119.909	-479635	0.356445	0	-0.0634766	-1.35254	-0.0488281	0
-119.909	-479634	0.361328	-0.00488281	-0.0634766	-1.34766	-0.0439453	0
-119.908	-479633	0.361328	-0.00488281	-0.0634766	-1.33789	-0.0488281	0
-119.908	-479632	0.361328	0	-0.0634766	-1.33789	-0.0488281	0
-119.908	-479631	0.361328	0	-0.0634766	-1.33301	-0.0439453	0
-119.907	-479630	0.361328	-0.00488281	-0.0634766	-1.32812	-0.0488281	0
-119.907	-479629	0.361328	-0.00488281	-0.0634766	-1.32812	-0.0488281	0
-119.907	-479628	0.356445	0	-0.0634766	-1.32812	-0.0488281	0
-119.907	-479627	0.356445	-0.00488281	-0.0634766	-1.32812	-0.0488281	0
-119.906	-479626	0.356445	-0.00488281	-0.0634766	-1.33301	-0.0488281	0
-119.906	-479625	0.356445	0	-0.0634766	-1.33301	-0.0439453	0
-119.906	-479624	0.361328	0	-0.0634766	-1.33301	-0.0439453	0
-119.906	-479623	0.361328	-0.00488281	-0.0634766	-1.33301	-0.0488281	0
-119.906	-479622	0.361328	0	-0.0634766	-1.33301	-0.0488281	0
-119.905	-479621	0.361328	0	-0.0634766	-1.33789	-0.0488281	0
-119.905	-479620	0.361328	0	-0.0634766	-1.33789	-0.0488281	0
-119.905	-479619	0.356445	0	-0.0634766	-1.33301	-0.0488281	0
-119.904	-479618	0.356445	0	-0.0634766	-1.32812	-0.0488281	0
-119.904	-479617	0.356445	0	-0.0634766	-1.32324	-0.0488281	0
-119.904	-479616	0.361328	0	-0.0634766	-1.31836	-0.0439453	0.00488281
-119.904	-479615	0.356445	-0.00488281	-0.0634766	-1.31348	-0.0439453	0.00488281
-119.903	-479614	0.356445	0	-0.0634766	-1.30371	-0.0488281	0
-119.903	-479613	0.361328	0	-0.0585938	-1.29883	-0.0439453	0
-119.903	-479612	0.356445	0	-0.0585938	-1.29395	-0.0439453	0.00488281
-119.903	-479611	0.356445	0	-0.0634766	-1.28906	-0.0488281	0
-119.903	-479610	0.361328	0	-0.0634766	-1.2793	-0.0488281	0
-119.902	-479609	0.356445	0	-0.0634766	-1.2793	-0.0439453	0
-119.902	-479608	0.356445	0	-0.0585938	-1.26953	-0.0439453	0
-119.902	-479607	0.361328	-0.00488281	-0.0634766	-1.26465	-0.0439453	0
-119.901	-479606	0.361328	-0.00488281	-0.0634766	-1.25977	-0.0488281	0
-119.901	-479605	0.361328	0	-0.0634766	-1.25	-0.0439453	0.00488281
-119.901	-479604	0.361328	-0.00488281	-0.0634766	-1.24512	-0.0488281	0
-119.901	-479603	0.356445	0	-0.0634766	-1.24512	-0.0439453	0
-119.9	-479602	0.361328	-0.00488281	-0.0634766	-1.24023	-0.0390625	0
-119.9	-479601	0.356445	-0.00488281	-0.0634766	-1.24023	-0.0390625	0
-119.9	-479600	0.361328	0	-0.0634766	-1.24023	-0.0390625	0
-119.9	-479599	0.356445	0	-0.0634766	-1.23535	-0.0439453	0
-119.9	-479598	0.356445	-0.00488281	-0.0634766	-1.23535	-0.0488281	0.00488281
-119.899	-479597	0.361328	0	-0.0634766	-1.23535	-0.0537109	0
-119.899	-479596	0.356445	-0.00488281	-0.0634766	-1.23047	-0.0537109	0
-119.899	-479595	0.356445	-0.00488281	-0.0634766	-1.23047	-0.0488281	0.00488281
-119.898	-479594	0.356445	-0.00488281	-0.0683594	-1.23047	-0.0488281	0.00488281
-119.898	-479593	0.356445	-0.00488281	-0.0683594	-1.22559	-0.0439453	0
-119.898	-479592	0.356445	0	-0.0683594	-1.22559	-0.0488281	0
-119.898	-479591	0.356445	0	-0.0683594	-1.22559	-0.0488281	0
-119.897	-479590	0.361328	-0.00488281	-0.0683594	-1.21582	-0.0488281	0
-119.897	-479589	0.361328	0	-0.0732422	-1.21582	-0.0488281	0
-119.897	-479588	0.361328	-0.00488281	-0.0683594	-1.21582	-0.0488281	0
-119.897	-479587	0.356445	-0.00488281	-0.0683594	-1.21094	-0.0488281	0.00488281
-119.897	-479586	0.361328	0	-0.0683594	-1.21094	-0.0488281	0.00488281
-119.896	-479585	0.356445	-0.00488281	-0.0683594	-1.20605	-0.0488281	0
-119.896	-479584	0.356445	-0.00488281	-0.0732422	-1.20605	-0.0488281	0
-119.896	-479583	0.356445	0	-0.0732422	-1.20605	-0.0488281	0
-119.895	-479582	0.356445	-0.00488281	-0.0732422	-1.20605	-0.0537109	0.00488281
-119.895	-479581	0.356445	-0.00488281	-0.0732422	-1.19629	-0.0585938	0
-119.895	-479580	0.356445	-0.00488281	-0.0732422	-1.19629	-0.0537109	0
-119.895	-479579	0.356445	-0.00488281	-0.0732422	-1.18652	-0.0537109	0
-119.894	-479578	0.356445	-0.00488281	-0.0732422	-1.18164	-0.0488281	0.00488281
-119.894	-479577	0.356445	0	-0.0732422	-1.17676	-0.0488281	0
-119.894	-479576	0.356445	0	-0.0732422	-1.16699	-0.0488281	0
-119.894	-479575	0.356445	0	-0.0732422	-1.15723	-0.0488281	0
-119.894	-479574	0.356445	-0.00488281	-0.0732422	-1.15723	-0.0488281	0
-119.893	-479573	0.356445	0	-0.0732422	-1.15234	-0.0439453	0.00488281
-119.893	-479572	0.356445	0	-0.0732422	-1.14746	-0.0439453	0
-119.893	-479571	0.356445	0	-0.078125	-1.14258	-0.0439453	0
-119.892	-479570	0.356445	0	-0.078125	-1.14258	-0.0537109	0
-119.892	-479569	0.356445	-0.00488281	-0.078125	-1.14258	-0.0537109	0.00488281
-119.892	-479568	0.361328	-0.00488281	-0.078125	-1.1377	-0.0488281	0
-119.892	-479567	0.361328	-0.00488281	-0.078125	-1.13281	-0.0537109	0
-119.891	-479566	0.361328	0	-0.078125	-1.12793	-0.0537109	0
-119.891	-479565	0.361328	-0.00488281	-0.0830078	-1.12305	-0.0488281	0
-119.891	-479564	0.361328	-0.00488281	-0.078125	-1.11816	-0.0488281	0
-119.891	-479563	0.361328	-0.00488281	-0.078125	-1.11328	-0.0537109	0
-119.891	-479562	0.361328	0	-0.078125	-1.11328	-0.0537109	0
-119.89	-479561	0.356445	0	-0.0830078	-1.1084	-0.0537109	0
-119.89	-479560	0.356445	0	-0.0830078	-1.11328	-0.0585938	0
-119.89	-479559	0.361328	0	-0.078125	-1.11328	-0.0585938	0
-119.889	-479558	0.361328	0	-0.078125	-1.11328	-0.0585938	0
-119.889	-479557	0.361328	-0.00488281	-0.078125	-1.11816	-0.0634766	0.00488281
-119.889	-479556	0.361328	0	-0.0830078	-1.11816	-0.0683594	0.00488281
-119.889	-479555	0.361328	0	-0.0830078	-1.11816	-0.0683594	0.00488281
-119.888	-479554	0.361328	0	-0.0830078	-1.11328	-0.0732422	0
-119.888	-479553	0.361328	0	-0.0830078	-1.11328	-0.0732422	0
-119.888	-479552	0.361328	0	-0.0830078	-1.1084	-0.0732422	0
-119.888	-479551	0.361328	-0.00488281	-0.0830078	-1.1084	-0.0732422	0
-119.888	-479550	0.356445	-0.00488281	-0.0830078	-1.09375	-0.0732422	0
-119.887	-479549	0.361328	-0.00488281	-0.0830078	-1.08887	-0.0732422	0
-119.887	-479548	0.361328	0	-0.0878906	-1.08398	-0.0732422	0
-119.887	-479547	0.361328	0	-0.0878906	-1.0791	-0.0732422	0.00488281
-119.886	-479546	0.361328	0	-0.0878906	-1.06934	-0.0732422	0
-119.886	-479545	0.361328	0	-0.0878906	-1.06445	-0.078125	0
-119.886	-479544	0.361328	0	-0.0878906	-1.05469	-0.078125	0.00488281
-119.886	-479543	0.356445	0	-0.0927734	-1.05469	-0.078125	0
-119.885	-479542	0.356445	0	-0.0927734	-1.0498	-0.0732422	0
-119.885	-479541	0.356445	-0.00488281	-0.0927734	-1.04492	-0.0732422	0.00488281
-119.885	-479540	0.356445	-0.00488281	-0.0878906	-1.04004	-0.0732422	0
-119.885	-479539	0.356445	-0.00488281	-0.0927734	-1.03516	-0.0732422	0
-119.885	-479538	0.356445	0	-0.0927734	-1.03027	-0.078125	0
-119.884	-479537	0.361328	0	-0.0927734	-1.02051	-0.078125	0
-119.884	-479536	0.361328	-0.00488281	-0.0927734	-1.01562	-0.0732422	0
-119.884	-479535	0.356445	-0.00488281	-0.0927734	-1.01562	-0.0732422	0
-119.883	-479534	0.356445	0	-0.0927734	-1.01074	-0.0732422	0
-119.883	-479533	0.356445	-0.00488281	-0.0927734	-1.01074	-0.078125	0
-119.883	-479532	0.356445	0	-0.0927734	-1.00586	-0.078125	0
-119.883	-479531	0.356445	-0.00488281	-0.0878906	-1.00586	-0.0732422	0
-119.882	-479530	0.356445	0	-0.0927734	-1.01074	-0.0732422	0.00488281
-119.882	-479529	0.356445	0	-0.0927734	-1.00586	-0.0683594	0
-119.882	-479528	0.356445	-0.00488281	-0.0927734	-1.00586	-0.0683594	0.00488281
-119.882	-479527	0.361328	-0.00488281	-0.0927734	-1.00098	-0.0683594	0
-119.882	-479526	0.361328	-0.00488281	-0.0976562	-0.996094	-0.0634766	0.00488281
-119.881	-479525	0.361328	-0.00488281	-0.0976562	-0.996094	-0.0683594	0
-119.881	-479524	0.361328	-0.00488281	-0.0976562	-0.991211	-0.0683594	0
-119.881	-479523	0.361328	-0.00488281	-0.0976562	-0.986328	-0.0683594	0
-119.88	-479522	0.361328	0	-0.0927734	-0.991211	-0.078125	0
-119.88	-479521	0.361328	0	-0.0976562	-0.991211	-0.078125	0
-119.88	-479520	0.356445	-0.00488281	-0.0927734	-0.991211	-0.0830078	0.00488281
-119.88	-479519	0.356445	0	-0.0927734	-0.986328	-0.0830078	0.00488281
-119.879	-479518	0.356445	-0.00488281	-0.0878906	-0.986328	-0.0830078	0
-119.879	-479517	0.361328	0	-0.0927734	-0.986328	-0.078125	0
-119.879	-479516	0.361328	-0.00488281	-0.0927734	-0.986328	-0.0732422	0
-119.879	-479515	0.361328	-0.00488281	-0.0976562	-0.981445	-0.0732422	0.00488281
-119.879	-479514	0.361328	-0.00488281	-0.0927734	-0.981445	-0.0683594	0
-119.878	-479513	0.356445	0	-0.0927734	-0.976562	-0.0683594	0
-119.878	-479512	0.361328	0	-0.0976562	-0.97168	-0.0732422	0
-119.878	-479511	0.356445	0	-0.0927734	-0.961914	-0.0732422	0
-119.877	-479510	0.361328	0	-0.0927734	-0.952148	-0.0830078	0.00488281
-119.877	-479509	0.361328	-0.00488281	-0.0878906	-0.947266	-0.0830078	0.00488281
-119.877	-479508	0.356445	-0.00488281	-0.0878906	-0.9375	-0.0878906	0
-119.877	-479507	0.356445	-0.00488281	-0.0878906	-0.9375	-0.0976562	0
-119.876	-479506	0.356445	0	-0.0878906	-0.9375	-0.0927734	0.00488281
-119.876	-479505	0.356445	0	-0.0830078	-0.932617	-0.0976562	0
-119.876	-479504	0.356445	0	-0.0830078	-0.932617	-0.0976562	0
-119.876	-479503	0.356445	0	-0.0830078	-0.927734	-0.102539	0
-119.876	-479502	0.356445	0	-0.0830078	-0.922852	-0.0976562	0
-119.875	-479501	0.356445	0	-0.0830078	-0.922852	-0.102539	0
-119.875	-479500	0.356445	-0.00488281	-0.078125	-0.917969	-0.102539	0
-119.875	-479499	0.361328	-0.00488281	-0.0830078	-0.913086	-0.102539	0
-119.874	-479498	0.356445	0	-0.0830078	-0.908203	-0.102539	0.00488281
-119.874	-479497	0.356445	0	-0.0830078	-0.90332	-0.107422	0.00488281
-119.874	-479496	0.356445	0	-0.0830078	-0.898438	-0.107422	0
-119.874	-479495	0.356445	0	-0.078125	-0.898438	-0.102539	0
-119.874	-479494	0.361328	0	-0.078125	-0.898438	-0.102539	0.00488281
-119.873	-479493	0.356445	0	-0.078125	-0.898438	-0.0976562	0
-119.873	-479492	0.361328	-0.00488281	-0.078125	-0.90332	-0.0976562	0.00488281
-119.873	-479491	0.361328	-0.00488281	-0.078125	-0.908203	-0.0976562	0
-119.873	-479490	0.356445	0	-0.078125	-0.908203	-0.0976562	0
-119.872	-479489	0.356445	-0.00488281	-0.078125	-0.908203	-0.0976562	0
-119.872	-479488	0.356445	0	-0.078125	-0.908203	-0.102539	0.00488281
-119.872	-479487	0.356445	0	-0.078125	-0.908203	-0.102539	0
-119.871	-479486	0.341797	0	-0.078125	-0.908203	-0.102539	0
-119.871	-479485	0.341797	-0.00488281	-0.078125	-0.90332	-0.0927734	0
-119.871	-479484	0.341797	-0.00488281	-0.078125	-0.898438	-0.0927734	0
-119.871	-479483	0.341797	0	-0.078125	-0.893555	-0.0878906	0
-119.871	-479482	0.341797	-0.00488281	-0.0732422	-0.883789	-0.0878906	0
-119.87	-479481	0.341797	-0.00488281	-0.0732422	-0.878906	-0.0878906	0
-119.87	-479480	0.341797	-0.00488281	-0.0732422	-0.869141	-0.0878906	0
-119.87	-479479	0.341797	-0.00488281	-0.0732422	-0.864258	-0.0878906	0
-119.87	-479478	0.341797	0	-0.0732422	-0.859375	-0.0927734	0
-119.869	-479477	0.341797	-0.00488281	-0.0732422	-0.859375	-0.0927734	0.00488281
-119.869	-479476	0.341797	-0.00488281	-0.0732422	-0.854492	-0.0976562	0
-119.869	-479475	0.336914	0	-0.0732422	-0.849609	-0.0976562	0
-119.868	-479474	0.336914	0	-0.0732422	-0.844727	-0.0976562	0
-119.868	-479473	0.341797	-0.00488281	-0.0683594	-0.839844	-0.107422	0
-119.868	-479472	0.336914	0	-0.0732422	-0.834961	-0.112305	0
-119.868	-479471	0.341797	-0.00488281	-0.0732422	-0.825195	-0.112305	0
-119.868	-479470	0.341797	-0.00488281	-0.0683594	-0.820312	-0.112305	0
-119.867	-479469	0.336914	0	-0.0683594	-0.820312	-0.12207	0
-119.867	-479468	0.336914	0	-0.0634766	-0.820312	-0.126953	0
-119.867	-479467	0.336914	-0.00488281	-0.0634766	-0.81543	-0.126953	0
-119.867	-479466	0.336914	0	-0.0634766	-0.81543	-0.126953	0
-119.866	-479465	0.336914	-0.00488281	-0.0634766	-0.820312	-0.12207	0
-119.866	-479464	0.336914	-0.00488281	-0.0585938	-0.820312	-0.126953	0
-119.866	-479463	0.336914	-0.00488281	-0.0634766	-0.820312	-0.126953	0.00488281
-119.865	-479462	0.341797	0	-0.0634766	-0.81543	-0.12207	0.00488281
-119.865	-479461	0.341797	-0.00488281	-0.0634766	-0.81543	-0.12207	0.00488281
-119.865	-479460	0.341797	0	-0.0634766	-0.81543	-0.12207	0
-119.865	-479459	0.336914	-0.00488281	-0.0634766	-0.810547	-0.126953	0
-119.865	-479458	0.336914	0	-0.0683594	-0.810547	-0.131836	0
-119.864	-479457	0.336914	0	-0.0683594	-0.810547	-0.136719	0
-119.864	-479456	0.336914	0	-0.0634766	-0.810547	-0.136719	0.00488281
-119.864	-479455	0.336914	-0.00488281	-0.0683594	-0.810547	-0.136719	0
-119.864	-479454	0.336914	0	-0.0683594	-0.810547	-0.136719	0
-119.863	-479453	0.336914	0	-0.0634766	-0.805664	-0.141602	0
-119.863	-479452	0.336914	0	-0.0634766	-0.810547	-0.146484	0
-119.863	-479451	0.336914	-0.00488281	-0.0634766	-0.810547	-0.151367	0
-119.862	-479450	0.336914	-0.00488281	-0.0634766	-0.810547	-0.146484	0
-119.862	-479449	0.336914	0	-0.0634766	-0.810547	-0.151367	0
-119.862	-479448	0.341797	0	-0.0634766	-0.805664	-0.146484	0
-119.862	-479447	0.341797	-0.00488281	-0.0683594	-0.805664	-0.151367	0
-119.862	-479446	0.341797	-0.00488281	-0.0634766	-0.800781	-0.151367	0.00488281
-119.861	-479445	0.341797	-0.00488281	-0.0683594	-0.795898	-0.15625	0
-119.861	-479444	0.341797	-0.00488281	-0.0683594	-0.791016	-0.15625	0
-119.861	-479443	0.341797	-0.00488281	-0.0634766	-0.786133	-0.161133	0.00488281
-119.861	-479442	0.336914	0	-0.0634766	-0.78125	-0.161133	0
-119.86	-479441	0.341797	0	-0.0683594	-0.771484	-0.161133	0.00488281
-119.86	-479440	0.341797	-0.00488281	-0.0683594	-0.771484	-0.161133	0
-119.86	-479439	0.341797	0	-0.0732422	-0.771484	-0.161133	0
-119.859	-479438	0.341797	-0.00488281	-0.0683594	-0.771484	-0.166016	0.00488281
-119.859	-479437	0.341797	-0.00488281	-0.0683594	-0.771484	-0.166016	0
-119.859	-479436	0.336914	0	-0.0732422	-0.766602	-0.170898	0
-119.859	-479435	0.341797	-0.00488281	-0.0732422	-0.761719	-0.166016	0.00488281
-119.859	-479434	0.341797	0	-0.0732422	-0.761719	-0.170898	0
-119.858	-479433	0.336914	0	-0.0683594	-0.756836	-0.170898	0
-119.858	-479432	0.341797	0	-0.0683594	-0.756836	-0.166016	0
-119.858	-479431	0.336914	0	-0.0732422	-0.756836	-0.170898	0
-119.858	-479430	0.336914	-0.00488281	-0.0732422	-0.751953	-0.170898	0
-119.857	-479429	0.336914	-0.00488281	-0.0732422	-0.74707	-0.170898	0
-119.857	-479428	0.341797	0	-0.0732422	-0.74707	-0.166016	0
-119.857	-479427	0.341797	-0.00488281	-0.078125	-0.74707	-0.166016	0
-119.856	-479426	0.341797	0	-0.078125	-0.751953	-0.161133	0
-119.856	-479425	0.341797	0	-0.078125	-0.751953	-0.15625	0
-119.856	-479424	0.336914	0	-0.078125	-0.756836	-0.151367	0.00488281
-119.856	-479423	0.341797	0	-0.0830078	-0.756836	-0.15625	0.00488281
-119.856	-479422	0.336914	0	-0.0830078	-0.756836	-0.15625	0
-119.855	-479421	0.336914	0	-0.0830078	-0.761719	-0.15625	0
-119.855	-479420	0.336914	0	-0.0830078	-0.761719	-0.161133	0
-119.855	-479419	0.341797	0	-0.0878906	-0.756836	-0.15625	0
-119.855	-479418	0.341797	0	-0.0878906	-0.756836	-0.161133	0
-119.854	-479417	0.336914	-0.00488281	-0.0878906	-0.74707	-0.161133	0
-119.854	-479416	0.336914	0	-0.0878906	-0.742188	-0.15625	0
-119.854	-479415	0.341797	0	-0.0927734	-0.732422	-0.15625	0
-119.853	-479414	0.341797	0	-0.0927734	-0.722656	-0.15625	0
-119.853	-479413	0.336914	-0.00488281	-0.0927734	-0.717773	-0.15625	0
-119.853	-479412	0.336914	0	-0.0927734	-0.712891	-0.15625	0
-119.853	-479411	0.336914	0	-0.0927734	-0.708008	-0.15625	0
-119.853	-479410	0.336914	0	-0.0927734	-0.703125	-0.15625	0
-119.852	-479409	0.336914	0	-0.0976562	-0.698242	-0.15625	0
-119.852	-479408	0.341797	0	-0.0927734	-0.688477	-0.15625	0
-119.852	-479407	0.341797	-0.00488281	-0.0927734	-0.688477	-0.161133	0
-119.852	-479406	0.341797	0	-0.0976562	-0.683594	-0.15625	0
-119.851	-479405	0.341797	-0.00488281	-0.0976562	-0.673828	-0.161133	0.00488281
-119.851	-479404	0.341797	0	-0.102539	-0.668945	-0.151367	0
-119.851	-479403	0.341797	0	-0.0976562	-0.664062	-0.146484	0
-119.85	-479402	0.341797	-0.00488281	-0.0976562	-0.65918	-0.151367	0
-119.85	-479401	0.336914	-0.00488281	-0.102539	-0.654297	-0.151367	0
-119.85	-479400	0.341797	-0.00488281	-0.102539	-0.654297	-0.15625	0.00488281
-119.85	-479399	0.336914	0	-0.102539	-0.649414	-0.15625	0
-119.85	-479398	0.341797	-0.00488281	-0.102539	-0.649414	-0.15625	0.00488281
-119.849	-479397	0.341797	0	-0.102539	-0.649414	-0.15625	0
-119.849	-479396	0.341797	0	-0.107422	-0.649414	-0.15625	0
-119.849	-479395	0.341797	-0.00488281	-0.107422	-0.644531	-0.15625	0
-119.849	-479394	0.341797	-0.00488281	-0.107422	-0.644531	-0.151367	0
-119.848	-479393	0.341797	-0.00488281	-0.107422	-0.639648	-0.146484	0
-119.848	-479392	0.341797	0	-0.107422	-0.634766	-0.141602	0
-119.848	-479391	0.336914	0	-0.112305	-0.629883	-0.136719	0
-119.847	-479390	0.336914	-0.00488281	-0.112305	-0.629883	-0.136719	0
-119.847	-479389	0.336914	0	-0.107422	-0.625	-0.136719	0
-119.847	-479388	0.336914	-0.00488281	-0.112305	-0.625	-0.136719	0
-119.847	-479387	0.336914	-0.00488281	-0.112305	-0.620117	-0.131836	0
-119.847	-479386	0.336914	0	-0.117188	-0.620117	-0.131836	0
-119.846	-479385	0.341797	-0.00488281	-0.117188	-0.620117	-0.126953	0
-119.846	-479384	0.336914	0	-0.117188	-0.615234	-0.12207	0
-119.846	-479383	0.336914	-0.00488281	-0.112305	-0.615234	-0.12207	0
-119.846	-479382	0.336914	-0.00488281	-0.117188	-0.605469	-0.117188	0.00488281
-119.845	-479381	0.336914	0	-0.117188	-0.605469	-0.117188	0
-119.845	-479380	0.336914	-0.00488281	-0.117188	-0.600586	-0.117188	0
-119.845	-479379	0.336914	0	-0.117188	-0.595703	-0.112305	0
-119.844	-479378	0.336914	-0.00488281	-0.117188	-0.581055	-0.112305	0.00488281
-119.844	-479377	0.336914	-0.00488281	-0.12207	-0.576172	-0.107422	0
-119.844	-479376	0.336914	0	-0.117188	-0.571289	-0.107422	0
-119.844	-479375	0.336914	0	-0.117188	-0.561523	-0.112305	0
-119.844	-479374	0.336914	-0.00488281	-0.117188	-0.556641	-0.117188	0
-119.843	-479373	0.341797	0	-0.12207	-0.551758	-0.112305	0
-119.843	-479372	0.336914	0	-0.117188	-0.551758	-0.107422	0.00488281
-119.843	-479371	0.336914	-0.00488281	-0.117188	-0.546875	-0.107422	0
-119.843	-479370	0.336914	-0.00488281	-0.117188	-0.541992	-0.107422	0
-119.842	-479369	0.336914	0	-0.117188	-0.537109	-0.107422	0
-119.842	-479368	0.336914	0	-0.117188	-0.537109	-0.102539	0.00488281
-119.842	-479367	0.341797	-0.00488281	-0.117188	-0.527344	-0.102539	0
-119.841	-479366	0.341797	-0.00488281	-0.117188	-0.522461	-0.107422	0
-119.841	-479365	0.341797	0	-0.117188	-0.512695	-0.107422	0
-119.841	-479364	0.341797	-0.00488281	-0.117188	-0.512695	-0.107422	0
-119.841	-479363	0.341797	0	-0.117188	-0.507812	-0.102539	0
-119.841	-479362	0.341797	0	-0.112305	-0.50293	-0.0976562	0
-119.84	-479361	0.341797	0	-0.112305	-0.50293	-0.0976562	0
-119.84	-479360	0.341797	0	-0.112305	-0.507812	-0.0976562	0
-119.84	-479359	0.336914	0	-0.112305	-0.507812	-0.102539	0
-119.84	-479358	0.341797	0	-0.112305	-0.507812	-0.102539	0
-119.839	-479357	0.341797	0	-0.112305	-0.507812	-0.0976562	0.00488281
-119.839	-479356	0.336914	0	-0.107422	-0.507812	-0.0976562	0
-119.839	-479355	0.341797	-0.00488281	-0.107422	-0.507812	-0.0976562	0
-119.838	-479354	0.341797	-0.00488281	-0.107422	-0.507812	-0.0976562	0
-119.838	-479353	0.341797	0	-0.102539	-0.50293	-0.0976562	0
-119.838	-479352	0.341797	-0.00488281	-0.102539	-0.498047	-0.0976562	0
-119.838	-479351	0.341797	0	-0.102539	-0.493164	-0.102539	0.00488281
-119.838	-479350	0.341797	0	-0.102539	-0.488281	-0.102539	0
-119.837	-479349	0.336914	0	-0.102539	-0.478516	-0.107422	0
-119.837	-479348	0.341797	0	-0.102539	-0.46875	-0.102539	0
-119.837	-479347	0.336914	0	-0.102539	-0.463867	-0.102539	0
-119.837	-479346	0.336914	0	-0.102539	-0.454102	-0.102539	0
-119.836	-479345	0.336914	0	-0.102539	-0.449219	-0.102539	0
-119.836	-479344	0.336914	-0.00488281	-0.0976562	-0.444336	-0.102539	0
-119.836	-479343	0.336914	-0.00488281	-0.0976562	-0.439453	-0.107422	0
-119.835	-479342	0.341797	-0.00488281	-0.0976562	-0.439453	-0.112305	0
-119.835	-479341	0.341797	0	-0.0976562	-0.429688	-0.112305	0
-119.835	-479340	0.341797	0	-0.0976562	-0.424805	-0.112305	0
-119.835	-479339	0.336914	0	-0.0976562	-0.415039	-0.107422	0.00488281
-119.835	-479338	0.336914	0	-0.0976562	-0.410156	-0.112305	0
-119.834	-479337	0.336914	0	-0.0976562	-0.405273	-0.107422	0
-119.834	-479336	0.341797	0	-0.0976562	-0.395508	-0.112305	0
-119.834	-479335	0.336914	0	-0.0976562	-0.395508	-0.117188	0
-119.834	-479334	0.332031	-0.00488281	-0.0976562	-0.390625	-0.117188	0
-119.833	-479333	0.336914	0	-0.0976562	-0.390625	-0.117188	0
-119.833	-479332	0.336914	0	-0.0976562	-0.385742	-0.117188	0
-119.833	-479331	0.336914	0	-0.0976562	-0.385742	-0.117188	0
-119.832	-479330	0.336914	-0.00488281	-0.0927734	-0.380859	-0.117188	0
-119.832	-479329	0.336914	-0.00488281	-0.0927734	-0.380859	-0.12207	0
-119.832	-479328	0.336914	0	-0.0927734	-0.375977	-0.12207	0
-119.832	-479327	0.341797	0	-0.0927734	-0.371094	-0.12207	0
-119.832	-479326	0.341797	-0.00488281	-0.0927734	-0.366211	-0.12207	0
-119.831	-479325	0.341797	-0.00488281	-0.0878906	-0.361328	-0.126953	0
-119.831	-479324	0.336914	-0.00488281	-0.0927734	-0.356445	-0.126953	0
-119.831	-479323	0.336914	-0.00488281	-0.0878906	-0.351562	-0.126953	0.00488281
-119.831	-479322	0.341797	-0.00488281	-0.0878906	-0.351562	-0.117188	0
-119.83	-479321	0.341797	-0.00488281	-0.0878906	-0.34668	-0.12207	0
-119.83	-479320	0.341797	-0.00488281	-0.0927734	-0.34668	-0.12207	0.00488281
-119.83	-479319	0.341797	-0.00488281	-0.0927734	-0.341797	-0.117188	0
-119.829	-479318	0.341797	-0.00488281	-0.0927734	-0.336914	-0.117188	0
-119.829	-479317	0.341797	-0.00488281	-0.0927734	-0.336914	-0.117188	0
-119.829	-479316	0.336914	-0.00488281	-0.0927734	-0.332031	-0.117188	0.00488281
-119.829	-479315	0.341797	-0.00488281	-0.0976562	-0.327148	-0.12207	0
-119.829	-479314	0.336914	-0.00488281	-0.0976562	-0.322266	-0.12207	0
-119.828	-479313	0.336914	-0.00488281	-0.0927734	-0.3125	-0.126953	0
-119.828	-479312	0.341797	-0.00488281	-0.0927734	-0.307617	-0.126953	0
-119.828	-479311	0.341797	0	-0.0976562	-0.297852	-0.12207	0
-119.828	-479310	0.336914	-0.00488281	-0.0976562	-0.288086	-0.126953	0
-119.827	-479309	0.341797	0	-0.0976562	-0.283203	-0.126953	0.00488281
-119.827	-479308	0.336914	-0.00488281	-0.0976562	-0.273438	-0.12207	0
-119.827	-479307	0.336914	-0.00488281	-0.0976562	-0.268555	-0.12207	0
-119.826	-479306	0.336914	-0.00488281	-0.102539	-0.263672	-0.126953	0
-119.826	-479305	0.336914	0	-0.102539	-0.258789	-0.131836	0.00488281
-119.826	-479304	0.336914	0	-0.102539	-0.249023	-0.131836	0
-119.826	-479303	0.336914	-0.00488281	-0.0976562	-0.244141	-0.131836	0
-119.826	-479302	0.336914	-0.00488281	-0.102539	-0.239258	-0.136719	0
-119.825	-479301	0.336914	-0.00488281	-0.102539	-0.234375	-0.136719	0.00488281
-119.825	-479300	0.341797	-0.00488281	-0.0976562	-0.224609	-0.136719	0
-119.825	-479299	0.336914	0	-0.0976562	-0.219727	-0.136719	0
-119.825	-479298	0.341797	0	-0.0976562	-0.214844	-0.136719	0
-119.824	-479297	0.336914	0	-0.102539	-0.205078	-0.136719	0
-119.824	-479296	0.341797	-0.00488281	-0.102539	-0.200195	-0.136719	0.00488281
-119.824	-479295	0.336914	0	-0.102539	-0.200195	-0.136719	0
-119.823	-479294	0.336914	0	-0.102539	-0.195312	-0.141602	0
-119.823	-479293	0.336914	-0.00488281	-0.102539	-0.195312	-0.141602	0
-119.823	-479292	0.336914	0	-0.102539	-0.19043	-0.146484	0
-119.823	-479291	0.336914	0	-0.107422	-0.19043	-0.146484	0
-119.823	-479290	0.336914	0	-0.102539	-0.19043	-0.141602	0
-119.822	-479289	0.336914	0	-0.107422	-0.19043	-0.136719	0
-119.822	-479288	0.341797	0	-0.107422	-0.185547	-0.136719	0
-119.822	-479287	0.341797	-0.00488281	-0.107422	-0.185547	-0.141602	0
-119.822	-479286	0.341797	-0.00488281	-0.112305	-0.185547	-0.141602	0.00488281
-119.821	-479285	0.341797	0	-0.112305	-0.175781	-0.141602	0
-119.821	-479284	0.341797	0	-0.117188	-0.166016	-0.141602	0
-119.821	-479283	0.341797	0	-0.117188	-0.15625	-0.146484	0
-119.82	-479282	0.336914	-0.00488281	-0.112305	-0.146484	-0.146484	0
-119.82	-479281	0.341797	0	-0.117188	-0.136719	-0.146484	0
-119.82	-479280	0.341797	0	-0.117188	-0.131836	-0.151367	0
-119.82	-479279	0.341797	0	-0.117188	-0.12207	-0.141602	0
-119.82	-479278	0.341797	-0.00488281	-0.112305	-0.117188	-0.146484	0.00488281
-119.819	-479277	0.341797	-0.00488281	-0.117188	-0.112305	-0.141602	0.00488281
-119.819	-479276	0.341797	-0.00488281	-0.112305	-0.107422	-0.141602	0
-119.819	-479275	0.341797	-0.00488281	-0.117188	-0.0976562	-0.141602	0.00488281
-119.819	-479274	0.341797	-0.00488281	-0.117188	-0.0927734	-0.141602	0.00488281
-119.818	-479273	0.341797	0	-0.117188	-0.0830078	-0.136719	0
-119.818	-479272	0.336914	-0.00488281	-0.112305	-0.0830078	-0.146484	0
-119.818	-479271	0.336914	-0.00488281	-0.112305	-0.0732422	-0.146484	0
-119.817	-479270	0.336914	-0.00488281	-0.117188	-0.0634766	-0.151367	0
-119.817	-479269	0.336914	0	-0.117188	-0.0585938	-0.15625	0
-119.817	-479268	0.336914	0	-0.112305	-0.0537109	-0.15625	0.00488281
-119.817	-479267	0.336914	0	-0.117188	-0.0439453	-0.15625	0
-119.817	-479266	0.341797	-0.00488281	-0.117188	-0.0439453	-0.151367	0
-119.816	-479265	0.341797	-0.00488281	-0.117188	-0.0390625	-0.151367	0
-119.816	-479264	0.341797	0	-0.112305	-0.0390625	-0.151367	0
-119.816	-479263	0.336914	-0.00488281	-0.107422	-0.0341797	-0.151367	0
-119.816	-479262	0.336914	0	-0.107422	-0.0292969	-0.146484	0
-119.815	-479261	0.336914	-0.00488281	-0.107422	-0.0292969	-0.15625	0
-119.815	-479260	0.336914	-0.00488281	-0.107422	-0.0244141	-0.15625	0.00488281
-119.815	-479259	0.336914	-0.00488281	-0.107422	-0.0195312	-0.15625	0
-119.814	-479258	0.336914	-0.00488281	-0.107422	-0.00976562	-0.151367	0
-119.814	-479257	0.336914	0	-0.107422	-0.00488281	-0.15625	0
-119.814	-479256	0.336914	-0.00488281	-0.107422	0	-0.161133	0
-119.814	-479255	0.336914	-0.00488281	-0.107422	0.00488281	-0.15625	0
-119.814	-479254	0.336914	-0.00488281	-0.102539	0.00488281	-0.151367	0
-119.813	-479253	0.336914	-0.00488281	-0.102539	0.00976562	-0.151367	0
-119.813	-479252	0.336914	-0.00488281	-0.102539	0.0146484	-0.151367	0
-119.813	-479251	0.336914	-0.00488281	-0.102539	0.0195312	-0.15625	0.00488281
-119.812	-479250	0.336914	0	-0.102539	0.0195312	-0.151367	0
-119.812	-479249	0.336914	0	-0.102539	0.0195312	-0.15625	0
-119.812	-479248	0.336914	-0.00488281	-0.102539	0.0292969	-0.161133	0
-119.812	-479247	0.341797	-0.00488281	-0.102539	0.0390625	-0.161133	0
-119.811	-479246	0.341797	-0.00488281	-0.102539	0.0488281	-0.166016	0
-119.811	-479245	0.341797	-0.00488281	-0.0976562	0.0585938	-0.161133	0.00488281
-119.811	-479244	0.341797	-0.00488281	-0.0976562	0.0634766	-0.161133	0
-119.811	-479243	0.341797	-0.00488281	-0.0976562	0.0732422	-0.161133	0.00488281
-119.811	-479242	0.341797	-0.00488281	-0.102539	0.0878906	-0.166016	0
-119.81	-479241	0.341797	-0.00488281	-0.0976562	0.0927734	-0.170898	0.00488281
-119.81	-479240	0.336914	-0.00488281	-0.0976562	0.0976562	-0.170898	0
-119.81	-479239	0.336914	0	-0.0976562	0.102539	-0.175781	0
-119.809	-479238	0.336914	-0.00488281	-0.0976562	0.102539	-0.180664	0
-119.809	-479237	0.336914	0	-0.0976562	0.107422	-0.180664	0
-119.809	-479236	0.341797	-0.00488281	-0.0976562	0.112305	-0.180664	0.00488281
-119.809	-479235	0.341797	0	-0.0927734	0.12207	-0.180664	0.00488281
-119.808	-479234	0.341797	-0.00488281	-0.0927734	0.126953	-0.180664	0
-119.808	-479233	0.341797	-0.00488281	-0.0927734	0.136719	-0.175781	0
-119.808	-479232	0.341797	0	-0.0927734	0.141602	-0.180664	0
-119.808	-479231	0.341797	-0.00488281	-0.0878906	0.151367	-0.180664	0
-119.808	-479230	0.341797	-0.00488281	-0.0927734	0.15625	-0.185547	0
-119.807	-479229	0.341797	-0.00488281	-0.0878906	0.161133	-0.180664	0
-119.807	-479228	0.341797	0	-0.0878906	0.161133	-0.180664	0.00488281
-119.807	-479227	0.336914	0	-0.0830078	0.166016	-0.180664	0.00488281
-119.806	-479226	0.341797	0	-0.0878906	0.166016	-0.185547	0
-119.806	-479225	0.341797	0	-0.0878906	0.161133	-0.185547	0
-119.806	-479224	0.341797	0	-0.0878906	0.161133	-0.185547	0
-119.806	-479223	0.341797	0	-0.0830078	0.15625	-0.185547	0
-119.805	-479222	0.341797	0	-0.0830078	0.161133	-0.19043	0
-119.805	-479221	0.341797	-0.00488281	-0.0830078	0.166016	-0.195312	0
-119.805	-479220	0.341797	0	-0.0830078	0.166016	-0.200195	0
-119.805	-479219	0.341797	0	-0.0830078	0.166016	-0.200195	0.00488281
-119.805	-479218	0.336914	-0.00488281	-0.0830078	0.170898	-0.200195	0.00488281
-119.804	-479217	0.336914	0	-0.0830078	0.180664	-0.200195	0
-119.804	-479216	0.336914	-0.00488281	-0.0830078	0.19043	-0.195312	0
-119.804	-479215	0.336914	0	-0.0878906	0.195312	-0.19043	0
-119.803	-479214	0.336914	0	-0.0830078	0.200195	-0.195312	0
-119.803	-479213	0.336914	0	-0.0830078	0.209961	-0.195312	0
-119.803	-479212	0.336914	0	-0.0878906	0.209961	-0.195312	0
-119.803	-479211	0.341797	0	-0.0878906	0.219727	-0.195312	0
-119.802	-479210	0.341797	0	-0.0878906	0.224609	-0.195312	0
-119.802	-479209	0.336914	0	-0.0830078	0.229492	-0.195312	0
-119.802	-479208	0.336914	0	-0.0830078	0.234375	-0.19043	0
-119.802	-479207	0.336914	-0.00488281	-0.0878906	0.239258	-0.19043	0
-119.802	-479206	0.336914	-0.00488281	-0.0878906	0.244141	-0.195312	0
-119.801	-479205	0.336914	-0.00488281	-0.0830078	0.258789	-0.19043	0
-119.801	-479204	0.341797	-0.00488281	-0.0878906	0.263672	-0.185547	0
-119.801	-479203	0.341797	0	-0.0878906	0.263672	-0.185547	0
-119.8	-479202	0.341797	-0.00488281	-0.0927734	0.268555	-0.185547	0
-119.8	-479201	0.341797	-0.00488281	-0.0878906	0.273438	-0.19043	0
-119.8	-479200	0.336914	-0.00488281	-0.0878906	0.273438	-0.185547	0
-119.8	-479199	0.341797	-0.00488281	-0.0927734	0.27832	-0.185547	0
-119.799	-479198	0.341797	-0.00488281	-0.0927734	0.27832	-0.185547	0
-119.799	-479197	0.336914	-0.00488281	-0.0878906	0.27832	-0.19043	0
-119.799	-479196	0.336914	-0.00488281	-0.0927734	0.288086	-0.185547	0
-119.799	-479195	0.336914	-0.00488281	-0.0878906	0.288086	-0.185547	0
-119.799	-479194	0.336914	-0.00488281	-0.0927734	0.292969	-0.180664	0
-119.798	-479193	0.336914	-0.00488281	-0.0927734	0.292969	-0.185547	0
-119.798	-479192	0.341797	-0.00488281	-0.0927734	0.297852	-0.185547	0
-119.798	-479191	0.336914	-0.00488281	-0.0927734	0.307617	-0.185547	0
-119.797	-479190	0.341797	-0.00488281	-0.0927734	0.307617	-0.180664	0
-119.797	-479189	0.336914	0	-0.0927734	0.3125	-0.180664	0
-119.797	-479188	0.336914	-0.00488281	-0.0927734	0.3125	-0.185547	0
-119.797	-479187	0.336914	0	-0.0927734	0.317383	-0.185547	0
-119.796	-479186	0.336914	0	-0.0927734	0.322266	-0.19043	0.00488281
-119.796	-479185	0.336914	0	-0.0976562	0.322266	-0.19043	0
-119.796	-479184	0.336914	-0.00488281	-0.0976562	0.322266	-0.19043	0
-119.796	-479183	0.336914	-0.00488281	-0.0976562	0.327148	-0.185547	0
-119.796	-479182	0.336914	-0.00488281	-0.0976562	0.332031	-0.185547	0.00488281
-119.795	-479181	0.336914	-0.00488281	-0.0976562	0.336914	-0.180664	0.00488281
-119.795	-479180	0.341797	-0.00488281	-0.102539	0.34668	-0.180664	0
-119.795	-479179	0.341797	-0.00488281	-0.102539	0.351562	-0.180664	0
-119.794	-479178	0.336914	-0.00488281	-0.0976562	0.361328	-0.180664	0
-119.794	-479177	0.336914	0	-0.102539	0.371094	-0.175781	0
-119.794	-479176	0.336914	-0.00488281	-0.102539	0.375977	-0.180664	0
-119.794	-479175	0.336914	-0.00488281	-0.102539	0.385742	-0.180664	0
-119.793	-479174	0.336914	-0.00488281	-0.102539	0.390625	-0.175781	0
-119.793	-479173	0.336914	-0.00488281	-0.102539	0.395508	-0.175781	0.00488281
-119.793	-479172	0.336914	0	-0.102539	0.405273	-0.175781	0.00488281
-119.793	-479171	0.336914	-0.00488281	-0.107422	0.400391	-0.170898	0
-119.793	-479170	0.336914	0	-0.102539	0.410156	-0.170898	0
-119.792	-479169	0.336914	-0.00488281	-0.102539	0.415039	-0.170898	0
-119.792	-479168	0.341797	-0.00488281	-0.102539	0.419922	-0.170898	0.00488281
-119.792	-479167	0.341797	0	-0.107422	0.424805	-0.166016	0
-119.791	-479166	0.341797	-0.00488281	-0.107422	0.429688	-0.166016	0
-119.791	-479165	0.341797	0	-0.107422	0.429688	-0.166016	0
-119.791	-479164	0.341797	0	-0.102539	0.439453	-0.166016	0
-119.791	-479163	0.341797	0	-0.107422	0.439453	-0.15625	0
-119.79	-479162	0.336914	0	-0.107422	0.439453	-0.15625	0.00488281
-119.79	-479161	0.341797	-0.00488281	-0.107422	0.444336	-0.15625	0
-119.79	-479160	0.341797	0	-0.107422	0.439453	-0.15625	0
-119.79	-479159	0.341797	0	-0.107422	0.439453	-0.15625	0.00488281
-119.79	-479158	0.341797	0	-0.107422	0.43457	-0.15625	0.00488281
-119.789	-479157	0.341797	-0.00488281	-0.107422	0.43457	-0.15625	0.00488281
-119.789	-479156	0.341797	0	-0.107422	0.43457	-0.15625	0.00488281
-119.789	-479155	0.341797	0	-0.107422	0.429688	-0.151367	0
-119.788	-479154	0.341797	-0.00488281	-0.107422	0.429688	-0.15625	0
-119.788	-479153	0.336914	-0.00488281	-0.107422	0.429688	-0.161133	0
-119.788	-479152	0.341797	0	-0.107422	0.429688	-0.161133	0.00488281
-119.788	-479151	0.341797	0	-0.107422	0.43457	-0.15625	0
-119.787	-479150	0.341797	-0.00488281	-0.107422	0.439453	-0.151367	0
-119.787	-479149	0.341797	0	-0.107422	0.444336	-0.151367	0
-119.787	-479148	0.341797	0	-0.107422	0.454102	-0.151367	0
-119.787	-479147	0.341797	-0.00488281	-0.107422	0.454102	-0.151367	0
-119.787	-479146	0.341797	0	-0.107422	0.458984	-0.146484	0
-119.786	-479145	0.336914	-0.00488281	-0.107422	0.463867	-0.146484	0
-119.786	-479144	0.341797	0	-0.112305	0.46875	-0.146484	0
-119.786	-479143	0.336914	0	-0.107422	0.473633	-0.146484	0
-119.785	-479142	0.336914	0	-0.107422	0.478516	-0.146484	0
-119.785	-479141	0.336914	-0.00488281	-0.107422	0.478516	-0.146484	0
-119.785	-479140	0.336914	-0.00488281	-0.107422	0.488281	-0.151367	0
-119.785	-479139	0.336914	0	-0.107422	0.493164	-0.146484	0
-119.784	-479138	0.341797	0	-0.102539	0.493164	-0.146484	0
-119.784	-479137	0.341797	0	-0.102539	0.493164	-0.146484	0
-119.784	-479136	0.336914	0	-0.107422	0.498047	-0.146484	0
-119.784	-479135	0.336914	-0.00488281	-0.107422	0.498047	-0.146484	0
-119.784	-479134	0.336914	0	-0.107422	0.498047	-0.146484	0.00488281
-119.783	-479133	0.336914	0	-0.102539	0.50293	-0.146484	0
-119.783	-479132	0.336914	0	-0.107422	0.50293	-0.146484	0
-119.783	-479131	0.336914	-0.00488281	-0.107422	0.50293	-0.146484	0.00488281
-119.782	-479130	0.336914	-0.00488281	-0.107422	0.498047	-0.151367	0
-119.782	-479129	0.336914	0	-0.102539	0.498047	-0.151367	0.00488281
-119.782	-479128	0.341797	-0.00488281	-0.102539	0.498047	-0.146484	0
-119.782	-479127	0.341797	-0.00488281	-0.107422	0.498047	-0.146484	0
-119.781	-479126	0.341797	-0.00488281	-0.107422	0.498047	-0.146484	0
-119.781	-479125	0.341797	-0.00488281	-0.107422	0.50293	-0.146484	0
-119.781	-479124	0.341797	-0.00488281	-0.107422	0.50293	-0.146484	0
-119.781	-479123	0.341797	-0.00488281	-0.107422	0.507812	-0.146484	0
-119.781	-479122	0.336914	0	-0.107422	0.507812	-0.141602	0
-119.78	-479121	0.341797	-0.00488281	-0.102539	0.507812	-0.141602	0
-119.78	-479120	0.336914	-0.00488281	-0.102539	0.507812	-0.136719	0
-119.78	-479119	0.336914	-0.00488281	-0.102539	0.50293	-0.136719	0
-119.779	-479118	0.341797	-0.00488281	-0.102539	0.507812	-0.126953	0
-119.779	-479117	0.336914	-0.00488281	-0.102539	0.50293	-0.126953	0.00488281
-119.779	-479116	0.341797	-0.00488281	-0.102539	0.50293	-0.126953	0
-119.779	-479115	0.341797	-0.00488281	-0.102539	0.50293	-0.126953	0
-119.778	-479114	0.341797	-0.00488281	-0.102539	0.507812	-0.126953	0
-119.778	-479113	0.341797	-0.00488281	-0.102539	0.507812	-0.131836	0.00488281
-119.778	-479112	0.341797	0	-0.102539	0.517578	-0.131836	0
-119.778	-479111	0.336914	-0.00488281	-0.102539	0.522461	-0.126953	0
-119.778	-479110	0.336914	0	-0.102539	0.527344	-0.131836	0.00488281
-119.777	-479109	0.341797	-0.00488281	-0.102539	0.532227	-0.131836	0
-119.777	-479108	0.336914	0	-0.102539	0.537109	-0.131836	0
-119.777	-479107	0.336914	0	-0.102539	0.541992	-0.126953	0
-119.776	-479106	0.341797	0	-0.102539	0.537109	-0.131836	0
-119.776	-479105	0.341797	0	-0.0976562	0.537109	-0.131836	0
-119.776	-479104	0.336914	0	-0.102539	0.537109	-0.131836	0
-119.776	-479103	0.341797	0	-0.0976562	0.532227	-0.131836	0
-119.775	-479102	0.336914	-0.00488281	-0.0976562	0.537109	-0.131836	0
-119.775	-479101	0.336914	-0.00488281	-0.0976562	0.532227	-0.131836	0
-119.775	-479100	0.336914	0	-0.0976562	0.537109	-0.126953	0
-119.775	-479099	0.336914	-0.00488281	-0.0976562	0.537109	-0.126953	0
-119.775	-479098	0.336914	-0.00488281	-0.0976562	0.541992	-0.126953	0
-119.774	-479097	0.341797	0	-0.0976562	0.541992	-0.12207	0
-119.774	-479096	0.341797	0	-0.0976562	0.541992	-0.126953	0
-119.774	-479095	0.341797	-0.00488281	-0.0976562	0.537109	-0.126953	0
-119.773	-479094	0.341797	0	-0.102539	0.532227	-0.126953	0
-119.773	-479093	0.341797	-0.00488281	-0.0976562	0.522461	-0.126953	0
-119.773	-479092	0.336914	0	-0.0976562	0.512695	-0.12207	0
-119.773	-479091	0.336914	0	-0.102539	0.507812	-0.12207	0
-119.772	-479090	0.336914	0	-0.102539	0.50293	-0.126953	0
-119.772	-479089	0.341797	0	-0.0976562	0.498047	-0.131836	0
-119.772	-479088	0.341797	0	-0.0927734	0.493164	-0.131836	0
-119.772	-479087	0.341797	-0.00488281	-0.0927734	0.488281	-0.131836	0.00488281
-119.772	-479086	0.341797	-0.00488281	-0.0976562	0.488281	-0.131836	0
-119.771	-479085	0.341797	-0.00488281	-0.0976562	0.488281	-0.131836	0
-119.771	-479084	0.341797	0	-0.0976562	0.488281	-0.131836	0
-119.771	-479083	0.341797	-0.00488281	-0.0976562	0.493164	-0.131836	0
-119.77	-479082	0.341797	0	-0.0976562	0.493164	-0.131836	0
-119.77	-479081	0.341797	0	-0.0976562	0.498047	-0.131836	0
-119.77	-479080	0.341797	-0.00488281	-0.0927734	0.498047	-0.136719	0
-119.77	-479079	0.341797	0	-0.0927734	0.498047	-0.136719	0
-119.769	-479078	0.336914	-0.00488281	-0.0927734	0.498047	-0.131836	0
-119.769	-479077	0.336914	-0.00488281	-0.0976562	0.498047	-0.131836	0.00488281
-119.769	-479076	0.336914	0	-0.0976562	0.498047	-0.131836	0
-119.769	-479075	0.336914	-0.00488281	-0.0976562	0.498047	-0.126953	0
-119.769	-479074	0.341797	0	-0.0927734	0.498047	-0.126953	0
-119.768	-479073	0.341797	0	-0.0976562	0.50293	-0.126953	0
-119.768	-479072	0.341797	-0.00488281	-0.0976562	0.50293	-0.126953	0.00488281
-119.768	-479071	0.341797	-0.00488281	-0.0927734	0.50293	-0.117188	0
-119.767	-479070	0.336914	-0.00488281	-0.0878906	0.50293	-0.12207	0
-119.767	-479069	0.336914	0	-0.0927734	0.50293	-0.12207	0
-119.767	-479068	0.336914	0	-0.0927734	0.498047	-0.12207	0
-119.767	-479067	0.336914	-0.00488281	-0.0927734	0.493164	-0.117188	0
-119.766	-479066	0.336914	0	-0.0927734	0.488281	-0.117188	0
-119.766	-479065	0.336914	-0.00488281	-0.0927734	0.488281	-0.117188	0
-119.766	-479064	0.341797	0	-0.0976562	0.483398	-0.112305	0
-119.766	-479063	0.336914	-0.00488281	-0.0927734	0.478516	-0.107422	0
-119.766	-479062	0.341797	-0.00488281	-0.0927734	0.473633	-0.107422	0
-119.765	-479061	0.336914	-0.00488281	-0.0927734	0.473633	-0.107422	0
-119.765	-479060	0.336914	-0.00488281	-0.0927734	0.473633	-0.112305	0
-119.765	-479059	0.336914	0	-0.0976562	0.473633	-0.112305	0.00488281
-119.764	-479058	0.336914	0	-0.0927734	0.46875	-0.112305	0
-119.764	-479057	0.336914	-0.00488281	-0.0927734	0.46875	-0.117188	0
-119.764	-479056	0.336914	-0.00488281	-0.0927734	0.463867	-0.117188	0
-119.764	-479055	0.336914	0	-0.0976562	0.458984	-0.12207	0
-119.763	-479054	0.336914	-0.00488281	-0.0927734	0.454102	-0.12207	0
-119.763	-479053	0.336914	0	-0.0927734	0.449219	-0.12207	0
-119.763	-479052	0.336914	-0.00488281	-0.0927734	0.449219	-0.12207	0
-119.763	-479051	0.336914	0	-0.0927734	0.439453	-0.117188	0
-119.763	-479050	0.336914	-0.00488281	-0.0976562	0.439453	-0.12207	0
-119.762	-479049	0.336914	-0.00488281	-0.0927734	0.43457	-0.12207	0.00488281
-119.762	-479048	0.341797	-0.00488281	-0.0927734	0.43457	-0.117188	0
-119.762	-479047	0.341797	-0.00488281	-0.0927734	0.43457	-0.117188	0
-119.761	-479046	0.341797	-0.00488281	-0.0927734	0.43457	-0.12207	0
-119.761	-479045	0.341797	0	-0.0927734	0.43457	-0.126953	0
-119.761	-479044	0.336914	-0.00488281	-0.0927734	0.43457	-0.131836	0
-119.761	-479043	0.336914	-0.00488281	-0.0878906	0.439453	-0.126953	0
-119.76	-479042	0.341797	-0.00488281	-0.0927734	0.439453	-0.131836	0
-119.76	-479041	0.341797	-0.00488281	-0.0976562	0.439453	-0.131836	0
-119.76	-479040	0.341797	-0.00488281	-0.0976562	0.43457	-0.136719	0
-119.76	-479039	0.341797	-0.00488281	-0.0976562	0.439453	-0.136719	0
-119.76	-479038	0.336914	0	-0.0976562	0.43457	-0.131836	0.00488281
-119.759	-479037	0.336914	-0.00488281	-0.0976562	0.424805	-0.131836	0
-119.759	-479036	0.336914	0	-0.0976562	0.419922	-0.136719	0
-119.759	-479035	0.336914	-0.00488281	-0.0927734	0.419922	-0.131836	0
-119.758	-479034	0.336914	-0.00488281	-0.0927734	0.419922	-0.131836	0
-119.758	-479033	0.336914	0	-0.0927734	0.415039	-0.136719	0.00488281
-119.758	-479032	0.336914	0	-0.0927734	0.410156	-0.136719	0
-119.758	-479031	0.341797	0	-0.0927734	0.410156	-0.131836	0
-119.757	-479030	0.341797	0	-0.0927734	0.405273	-0.126953	0
-119.757	-479029	0.341797	0	-0.0927734	0.400391	-0.12207	0.00488281
-119.757	-479028	0.341797	-0.00488281	-0.0927734	0.395508	-0.117188	0
-119.757	-479027	0.341797	0	-0.0976562	0.385742	-0.112305	0
-119.757	-479026	0.336914	0	-0.0927734	0.375977	-0.117188	0
-119.756	-479025	0.341797	-0.00488281	-0.0927734	0.366211	-0.117188	0
-119.756	-479024	0.336914	-0.00488281	-0.0976562	0.356445	-0.117188	0
-119.756	-479023	0.336914	0	-0.0976562	0.34668	-0.112305	0
-119.755	-479022	0.336914	0	-0.0927734	0.336914	-0.112305	0.00488281
-119.755	-479021	0.341797	0	-0.0927734	0.327148	-0.112305	0
-119.755	-479020	0.341797	0	-0.0927734	0.327148	-0.117188	0
-119.755	-479019	0.341797	0	-0.0927734	0.317383	-0.117188	0
-119.754	-479018	0.336914	-0.00488281	-0.0927734	0.317383	-0.117188	0
-119.754	-479017	0.336914	0	-0.0927734	0.317383	-0.12207	0
-119.754	-479016	0.336914	0	-0.0927734	0.317383	-0.12207	0
-119.754	-479015	0.336914	0	-0.0927734	0.317383	-0.117188	0
-119.754	-479014	0.336914	0	-0.0927734	0.3125	-0.117188	0
-119.753	-479013	0.336914	0	-0.0927734	0.3125	-0.12207	0
-119.753	-479012	0.336914	0	-0.0927734	0.3125	-0.131836	0
-119.753	-479011	0.336914	-0.00488281	-0.0927734	0.307617	-0.136719	0
-119.752	-479010	0.336914	0	-0.0927734	0.302734	-0.136719	0
-119.752	-479009	0.341797	0	-0.0927734	0.302734	-0.141602	0
-119.752	-479008	0.341797	0	-0.0878906	0.297852	-0.136719	0
-119.752	-479007	0.322266	-0.00488281	-0.0878906	0.297852	-0.141602	0
-119.751	-479006	0.322266	-0.00488281	-0.0878906	0.297852	-0.151367	0
-119.751	-479005	0.322266	0	-0.0878906	0.288086	-0.146484	0
-119.751	-479004	0.322266	0	-0.0927734	0.288086	-0.141602	0
-119.751	-479003	0.322266	-0.00488281	-0.0878906	0.288086	-0.141602	0
-119.751	-479002	0.322266	-0.00488281	-0.0878906	0.283203	-0.141602	0
-119.75	-479001	0.317383	-0.00488281	-0.0878906	0.27832	-0.146484	0
-119.75	-479000	0.322266	0	-0.0927734	0.273438	-0.146484	0
-119.75	-478999	0.322266	-0.00488281	-0.0878906	0.263672	-0.141602	0
-119.749	-478998	0.322266	0	-0.0878906	0.258789	-0.141602	0.00488281
-119.749	-478997	0.322266	0	-0.0878906	0.249023	-0.146484	0
-119.749	-478996	0.322266	-0.00488281	-0.0878906	0.239258	-0.141602	0
-119.749	-478995	0.322266	-0.00488281	-0.0830078	0.239258	-0.141602	0
-119.749	-478994	0.322266	-0.00488281	-0.0830078	0.229492	-0.141602	0.00488281
-119.748	-478993	0.322266	-0.00488281	-0.0830078	0.229492	-0.141602	0
-119.748	-478992	0.322266	-0.00488281	-0.0830078	0.224609	-0.146484	0
-119.748	-478991	0.322266	-0.00488281	-0.0830078	0.219727	-0.146484	0
-119.748	-478990	0.317383	0	-0.0830078	0.219727	-0.146484	0
-119.747	-478989	0.322266	-0.00488281	-0.0830078	0.209961	-0.146484	0
-119.747	-478988	0.322266	0	-0.0830078	0.205078	-0.146484	0.00488281
-119.747	-478987	0.322266	-0.00488281	-0.0830078	0.195312	-0.146484	0
-119.746	-478986	0.322266	0	-0.0830078	0.19043	-0.151367	0
-119.746	-478985	0.322266	-0.00488281	-0.0830078	0.180664	-0.151367	0
-119.746	-478984	0.322266	-0.00488281	-0.0830078	0.175781	-0.151367	0
-119.746	-478983	0.322266	-0.00488281	-0.0830078	0.170898	-0.151367	0.00488281
-119.746	-478982	0.322266	-0.00488281	-0.0878906	0.166016	-0.151367	0
-119.745	-478981	0.322266	0	-0.0878906	0.161133	-0.146484	0.00488281
-119.745	-478980	0.317383	-0.00488281	-0.0878906	0.15625	-0.146484	0
-119.745	-478979	0.317383	-0.00488281	-0.0878906	0.15625	-0.146484	0
-119.745	-478978	0.322266	-0.00488281	-0.0830078	0.15625	-0.146484	0
-119.744	-478977	0.317383	-0.00488281	-0.0830078	0.151367	-0.151367	0
-119.744	-478976	0.322266	-0.00488281	-0.0830078	0.15625	-0.15625	0
-119.744	-478975	0.322266	0	-0.0830078	0.151367	-0.151367	0
-119.743	-478974	0.317383	0	-0.0830078	0.151367	-0.146484	0
-119.743	-478973	0.322266	0	-0.0830078	0.146484	-0.151367	0.00488281
-119.743	-478972	0.322266	-0.00488281	-0.0830078	0.141602	-0.15625	0
-119.743	-478971	0.317383	0	-0.0830078	0.136719	-0.15625	0
-119.743	-478970	0.317383	0	-0.0830078	0.126953	-0.161133	0
-119.742	-478969	0.317383	-0.00488281	-0.0830078	0.12207	-0.166016	0
-119.742	-478968	0.322266	-0.00488281	-0.0830078	0.12207	-0.166016	0
-119.742	-478967	0.322266	0	-0.0878906	0.117188	-0.170898	0
-119.742	-478966	0.322266	0	-0.0878906	0.112305	-0.170898	0
-119.741	-478965	0.322266	0	-0.0878906	0.112305	-0.170898	0
-119.741	-478964	0.322266	0	-0.0878906	0.102539	-0.166016	0
-119.741	-478963	0.322266	-0.00488281	-0.0878906	0.102539	-0.166016	0
-119.74	-478962	0.322266	0	-0.0878906	0.0976562	-0.161133	0
-119.74	-478961	0.322266	0	-0.0927734	0.0878906	-0.161133	0
-119.74	-478960	0.322266	0	-0.0927734	0.078125	-0.161133	0
-119.74	-478959	0.322266	0	-0.0927734	0.0634766	-0.161133	0
-119.74	-478958	0.322266	0	-0.0878906	0.0537109	-0.161133	0
-119.739	-478957	0.322266	0	-0.0927734	0.0439453	-0.161133	0
-119.739	-478956	0.322266	-0.00488281	-0.0927734	0.0341797	-0.15625	0
-119.739	-478955	0.322266	-0.00488281	-0.0927734	0.0292969	-0.15625	0
-119.739	-478954	0.322266	-0.00488281	-0.0927734	0.0195312	-0.15625	0.00488281
-119.738	-478953	0.322266	0	-0.0927734	0.0146484	-0.15625	0.00488281
-119.738	-478952	0.322266	-0.00488281	-0.0927734	0.00976562	-0.161133	0
-119.738	-478951	0.322266	0	-0.0927734	0.00976562	-0.166016	0.00488281
-119.737	-478950	0.322266	0	-0.0927734	0.00976562	-0.170898	0
-119.737	-478949	0.322266	-0.00488281	-0.0927734	0.00488281	-0.166016	0
-119.737	-478948	0.317383	0	-0.0927734	0.00488281	-0.166016	0
-119.737	-478947	0.322266	-0.00488281	-0.0976562	0.00488281	-0.166016	0
-119.737	-478946	0.322266	0	-0.0976562	0	-0.166016	0
-119.736	-478945	0.322266	-0.00488281	-0.0927734	0	-0.166016	0.00488281
-119.736	-478944	0.322266	-0.00488281	-0.0927734	-0.00488281	-0.166016	0
-119.736	-478943	0.322266	0	-0.0976562	-0.00976562	-0.175781	0
-119.736	-478942	0.322266	0	-0.0976562	-0.0146484	-0.175781	0
-119.735	-478941	0.322266	0	-0.0976562	-0.0195312	-0.175781	0
-119.735	-478940	0.322266	-0.00488281	-0.0976562	-0.0146484	-0.170898	0
-119.735	-478939	0.317383	0	-0.0976562	-0.0146484	-0.166016	0
-119.734	-478938	0.317383	-0.00488281	-0.0976562	-0.0146484	-0.166016	0
-119.734	-478937	0.317383	0	-0.0976562	-0.0244141	-0.166016	0.00488281
-119.734	-478936	0.317383	-0.00488281	-0.0927734	-0.0244141	-0.161133	0
-119.734	-478935	0.322266	0	-0.0927734	-0.0244141	-0.161133	0.00488281
-119.734	-478934	0.322266	-0.00488281	-0.0976562	-0.0341797	-0.166016	0
-119.733	-478933	0.317383	0	-0.0976562	-0.0390625	-0.170898	0
-119.733	-478932	0.322266	-0.00488281	-0.0976562	-0.0488281	-0.166016	0
-119.733	-478931	0.317383	0	-0.0976562	-0.0585938	-0.166016	0.00488281
-119.733	-478930	0.317383	0	-0.0976562	-0.0634766	-0.170898	0
-119.732	-478929	0.322266	-0.00488281	-0.102539	-0.0683594	-0.166016	0
-119.732	-478928	0.322266	-0.00488281	-0.102539	-0.0732422	-0.161133	0
-119.732	-478927	0.322266	-0.00488281	-0.102539	-0.078125	-0.166016	0
-119.731	-478926	0.322266	-0.00488281	-0.102539	-0.0830078	-0.170898	0.00488281
-119.731	-478925	0.322266	-0.00488281	-0.102539	-0.0830078	-0.166016	0
-119.731	-478924	0.322266	-0.00488281	-0.0976562	-0.0878906	-0.166016	0
-119.731	-478923	0.322266	-0.00488281	-0.0976562	-0.0927734	-0.166016	0
-119.731	-478922	0.322266	0	-0.0976562	-0.102539	-0.166016	0
-119.73	-478921	0.322266	-0.00488281	-0.102539	-0.107422	-0.161133	0
-119.73	-478920	0.322266	-0.00488281	-0.102539	-0.112305	-0.161133	0
-119.73	-478919	0.322266	0	-0.102539	-0.112305	-0.170898	0
-119.73	-478918	0.322266	0	-0.102539	-0.12207	-0.170898	0.00488281
-119.729	-478917	0.322266	-0.00488281	-0.102539	-0.126953	-0.170898	0
-119.729	-478916	0.322266	-0.00488281	-0.102539	-0.126953	-0.170898	0
-119.729	-478915	0.322266	-0.00488281	-0.107422	-0.131836	-0.170898	0
-119.728	-478914	0.322266	-0.00488281	-0.107422	-0.131836	-0.175781	0
-119.728	-478913	0.322266	-0.00488281	-0.107422	-0.136719	-0.170898	0
-119.728	-478912	0.322266	0	-0.107422	-0.131836	-0.166016	0
-119.728	-478911	0.322266	-0.00488281	-0.107422	-0.131836	-0.161133	0
-119.728	-478910	0.322266	0	-0.107422	-0.131836	-0.15625	0.00488281
-119.727	-478909	0.322266	-0.00488281	-0.102539	-0.131836	-0.166016	0
-119.727	-478908	0.317383	0	-0.107422	-0.126953	-0.166016	0
-119.727	-478907	0.322266	-0.00488281	-0.107422	-0.131836	-0.166016	0
-119.727	-478906	0.322266	-0.00488281	-0.102539	-0.136719	-0.170898	0
-119.726	-478905	0.322266	0	-0.102539	-0.141602	-0.170898	0
-119.726	-478904	0.317383	0	-0.102539	-0.146484	-0.180664	0.00488281
-119.726	-478903	0.317383	0	-0.102539	-0.146484	-0.175781	0
-119.725	-478902	0.317383	-0.00488281	-0.102539	-0.151367	-0.180664	0.00488281
-119.725	-478901	0.322266	-0.00488281	-0.102539	-0.151367	-0.180664	0
-119.725	-478900	0.322266	0	-0.102539	-0.151367	-0.175781	0
-119.725	-478899	0.322266	0	-0.102539	-0.151367	-0.180664	0
-119.725	-478898	0.322266	0	-0.102539	-0.15625	-0.180664	0
-119.724	-478897	0.322266	-0.00488281	-0.102539	-0.15625	-0.180664	0
-119.724	-478896	0.322266	-0.00488281	-0.102539	-0.166016	-0.175781	0
-119.724	-478895	0.317383	0	-0.102539	-0.166016	-0.170898	0.00488281
-119.724	-478894	0.322266	0	-0.107422	-0.170898	-0.170898	0
-119.723	-478893	0.317383	-0.00488281	-0.107422	-0.180664	-0.166016	0
-119.723	-478892	0.322266	0	-0.107422	-0.19043	-0.166016	0
-119.723	-478891	0.322266	0	-0.107422	-0.200195	-0.166016	0
-119.722	-478890	0.322266	0	-0.107422	-0.209961	-0.161133	0
-119.722	-478889	0.322266	0	-0.107422	-0.214844	-0.166016	0
-119.722	-478888	0.322266	-0.00488281	-0.107422	-0.219727	-0.166016	0
-119.722	-478887	0.322266	-0.00488281	-0.107422	-0.229492	-0.170898	0
-119.722	-478886	0.322266	0	-0.107422	-0.234375	-0.170898	0
-119.721	-478885	0.322266	-0.00488281	-0.107422	-0.234375	-0.166016	0
-119.721	-478884	0.322266	0	-0.107422	-0.234375	-0.170898	0
-119.721	-478883	0.322266	0	-0.107422	-0.234375	-0.170898	0.00488281
-119.721	-478882	0.322266	0	-0.107422	-0.234375	-0.166016	0
-119.72	-478881	0.322266	0	-0.107422	-0.229492	-0.161133	0.00488281
-119.72	-478880	0.322266	-0.00488281	-0.107422	-0.229492	-0.166016	0
-119.72	-478879	0.322266	-0.00488281	-0.107422	-0.229492	-0.170898	0.00488281
-119.719	-478878	0.322266	-0.00488281	-0.112305	-0.229492	-0.175781	0
-119.719	-478877	0.322266	0	-0.112305	-0.229492	-0.175781	0.00488281
-119.719	-478876	0.322266	-0.00488281	-0.112305	-0.229492	-0.170898	0
-119.719	-478875	0.322266	0	-0.112305	-0.229492	-0.170898	0
-119.719	-478874	0.322266	0	-0.117188	-0.239258	-0.175781	0
-119.718	-478873	0.322266	0	-0.112305	-0.234375	-0.180664	0
-119.718	-478872	0.322266	0	-0.117188	-0.234375	-0.180664	0.00488281
-119.718	-478871	0.317383	0	-0.117188	-0.239258	-0.185547	0.00488281
-119.718	-478870	0.322266	0	-0.117188	-0.239258	-0.185547	0
-119.717	-478869	0.322266	0	-0.112305	-0.244141	-0.185547	0
-119.717	-478868	0.322266	-0.00488281	-0.112305	-0.244141	-0.185547	0
-119.717	-478867	0.322266	-0.00488281	-0.112305	-0.249023	-0.185547	0
-119.716	-478866	0.322266	-0.00488281	-0.117188	-0.253906	-0.180664	0
-119.716	-478865	0.322266	0	-0.117188	-0.258789	-0.180664	0
-119.716	-478864	0.317383	-0.00488281	-0.112305	-0.268555	-0.180664	0
-119.716	-478863	0.317383	-0.00488281	-0.117188	-0.273438	-0.180664	0
-119.716	-478862	0.317383	-0.00488281	-0.117188	-0.273438	-0.185547	0
-119.715	-478861	0.317383	0	-0.117188	-0.27832	-0.180664	0
-119.715	-478860	0.322266	-0.00488281	-0.112305	-0.283203	-0.175781	0.00488281
-119.715	-478859	0.322266	-0.00488281	-0.112305	-0.283203	-0.170898	0
-119.715	-478858	0.322266	-0.00488281	-0.117188	-0.283203	-0.170898	0.00488281
-119.714	-478857	0.322266	0	-0.117188	-0.283203	-0.170898	0.00488281
-119.714	-478856	0.322266	-0.00488281	-0.117188	-0.292969	-0.175781	0
-119.714	-478855	0.317383	0	-0.12207	-0.292969	-0.175781	0.00488281
-119.713	-478854	0.317383	0	-0.117188	-0.297852	-0.175781	0.00488281
-119.713	-478853	0.317383	-0.00488281	-0.117188	-0.302734	-0.180664	0
-119.713	-478852	0.317383	-0.00488281	-0.117188	-0.302734	-0.180664	0
-119.713	-478851	0.317383	-0.00488281	-0.117188	-0.307617	-0.180664	0
-119.713	-478850	0.317383	-0.00488281	-0.12207	-0.3125	-0.180664	0
-119.712	-478849	0.322266	-0.00488281	-0.117188	-0.317383	-0.180664	0
-119.712	-478848	0.322266	0	-0.117188	-0.317383	-0.180664	0
-119.712	-478847	0.322266	-0.00488281	-0.117188	-0.3125	-0.185547	0
-119.712	-478846	0.322266	0	-0.117188	-0.3125	-0.180664	0.00488281
-119.711	-478845	0.322266	-0.00488281	-0.12207	-0.307617	-0.185547	0
-119.711	-478844	0.322266	0	-0.117188	-0.307617	-0.19043	0.00488281
-119.711	-478843	0.322266	-0.00488281	-0.117188	-0.307617	-0.185547	0
-119.71	-478842	0.322266	-0.00488281	-0.117188	-0.302734	-0.185547	0
-119.71	-478841	0.322266	0	-0.117188	-0.302734	-0.185547	0
-119.71	-478840	0.322266	-0.00488281	-0.117188	-0.302734	-0.180664	0
-119.71	-478839	0.317383	-0.00488281	-0.117188	-0.307617	-0.185547	0
-119.71	-478838	0.322266	0	-0.12207	-0.307617	-0.185547	0
-119.709	-478837	0.322266	0	-0.12207	-0.3125	-0.19043	0
-119.709	-478836	0.322266	0	-0.12207	-0.3125	-0.185547	0
-119.709	-478835	0.322266	-0.00488281	-0.117188	-0.3125	-0.185547	0
-119.709	-478834	0.322266	-0.00488281	-0.12207	-0.317383	-0.185547	0.00488281
-119.708	-478833	0.322266	-0.00488281	-0.117188	-0.3125	-0.19043	0
-119.708	-478832	0.322266	0	-0.117188	-0.317383	-0.19043	0
-119.708	-478831	0.322266	-0.00488281	-0.12207	-0.317383	-0.19043	0.00488281
-119.707	-478830	0.322266	-0.00488281	-0.12207	-0.317383	-0.195312	0
-119.707	-478829	0.322266	0	-0.12207	-0.317383	-0.200195	0
-119.707	-478828	0.322266	0	-0.12207	-0.322266	-0.200195	0.00488281
-119.707	-478827	0.322266	-0.00488281	-0.12207	-0.332031	-0.205078	0
-119.707	-478826	0.322266	-0.00488281	-0.12207	-0.336914	-0.200195	0
-119.706	-478825	0.322266	-0.00488281	-0.12207	-0.341797	-0.200195	0.00488281
-119.706	-478824	0.322266	0	-0.117188	-0.351562	-0.195312	0
-119.706	-478823	0.322266	0	-0.12207	-0.356445	-0.195312	0
-119.706	-478822	0.322266	0	-0.12207	-0.361328	-0.19043	0
-119.705	-478821	0.322266	0	-0.12207	-0.366211	-0.19043	0
-119.705	-478820	0.322266	-0.00488281	-0.12207	-0.371094	-0.19043	0
-119.705	-478819	0.317383	0	-0.12207	-0.371094	-0.19043	0
-119.704	-478818	0.317383	0	-0.12207	-0.371094	-0.19043	0
-119.704	-478817	0.322266	0	-0.12207	-0.375977	-0.195312	0
-119.704	-478816	0.322266	0	-0.117188	-0.366211	-0.195312	0.00488281
-119.704	-478815	0.322266	0	-0.12207	-0.366211	-0.195312	0
-119.704	-478814	0.322266	-0.00488281	-0.117188	-0.361328	-0.19043	0
-119.703	-478813	0.322266	0	-0.117188	-0.356445	-0.19043	0
-119.703	-478812	0.322266	0	-0.12207	-0.356445	-0.19043	0
-119.703	-478811	0.322266	0	-0.117188	-0.351562	-0.19043	0.00488281
-119.703	-478810	0.322266	-0.00488281	-0.117188	-0.351562	-0.19043	0
-119.702	-478809	0.322266	0	-0.117188	-0.351562	-0.195312	0
-119.702	-478808	0.322266	0	-0.117188	-0.351562	-0.200195	0
-119.702	-478807	0.322266	-0.00488281	-0.117188	-0.351562	-0.200195	0.00488281
-119.701	-478806	0.322266	0	-0.117188	-0.351562	-0.200195	0
-119.701	-478805	0.322266	-0.00488281	-0.117188	-0.341797	-0.195312	0
-119.701	-478804	0.322266	0	-0.117188	-0.341797	-0.200195	0.00488281
-119.701	-478803	0.322266	-0.00488281	-0.117188	-0.336914	-0.205078	0
-119.701	-478802	0.322266	-0.00488281	-0.117188	-0.336914	-0.205078	0.00488281
-119.7	-478801	0.322266	-0.00488281	-0.117188	-0.341797	-0.205078	0
-119.7	-478800	0.322266	-0.00488281	-0.117188	-0.341797	-0.209961	0
-119.7	-478799	0.322266	0	-0.117188	-0.341797	-0.209961	0
-119.7	-478798	0.322266	-0.00488281	-0.117188	-0.34668	-0.205078	0
-119.699	-478797	0.317383	-0.00488281	-0.112305	-0.34668	-0.205078	0
-119.699	-478796	0.322266	0	-0.117188	-0.34668	-0.205078	0
-119.699	-478795	0.322266	-0.00488281	-0.117188	-0.356445	-0.200195	0
-119.698	-478794	0.322266	-0.00488281	-0.117188	-0.351562	-0.200195	0
-119.698	-478793	0.322266	-0.00488281	-0.117188	-0.34668	-0.195312	0
-119.698	-478792	0.322266	-0.00488281	-0.112305	-0.34668	-0.195312	0
-119.698	-478791	0.322266	-0.00488281	-0.117188	-0.34668	-0.195312	0
-119.698	-478790	0.317383	-0.00488281	-0.117188	-0.34668	-0.195312	0.00488281
-119.697	-478789	0.322266	0	-0.117188	-0.34668	-0.195312	0
-119.697	-478788	0.322266	0	-0.112305	-0.34668	-0.19043	0
-119.697	-478787	0.317383	0	-0.117188	-0.351562	-0.185547	0.00488281
-119.697	-478786	0.317383	0	-0.117188	-0.351562	-0.185547	0
-119.696	-478785	0.317383	0	-0.117188	-0.351562	-0.185547	0
-119.696	-478784	0.322266	-0.00488281	-0.112305	-0.356445	-0.180664	0
-119.696	-478783	0.322266	-0.00488281	-0.112305	-0.356445	-0.175781	0
-119.695	-478782	0.322266	0	-0.112305	-0.356445	-0.170898	0
-119.695	-478781	0.322266	-0.00488281	-0.112305	-0.351562	-0.175781	0
-119.695	-478780	0.322266	0	-0.112305	-0.341797	-0.170898	0.00488281
-119.695	-478779	0.322266	0	-0.112305	-0.341797	-0.170898	0
-119.695	-478778	0.322266	-0.00488281	-0.112305	-0.336914	-0.170898	0
-119.694	-478777	0.322266	-0.00488281	-0.112305	-0.327148	-0.170898	0
-119.694	-478776	0.317383	0	-0.112305	-0.327148	-0.170898	0
-119.694	-478775	0.317383	0	-0.112305	-0.317383	-0.170898	0
-119.694	-478774	0.317383	-0.00488281	-0.112305	-0.3125	-0.170898	0
-119.693	-478773	0.317383	0	-0.112305	-0.3125	-0.166016	0
-119.693	-478772	0.322266	0	-0.112305	-0.3125	-0.161133	0.00488281
-119.693	-478771	0.322266	0	-0.112305	-0.3125	-0.161133	0
-119.692	-478770	0.322266	0	-0.112305	-0.3125	-0.166016	0
-119.692	-478769	0.322266	0	-0.112305	-0.307617	-0.166016	0
-119.692	-478768	0.322266	0	-0.112305	-0.302734	-0.170898	0
-119.692	-478767	0.322266	-0.00488281	-0.112305	-0.302734	-0.166016	0.00488281
-119.692	-478766	0.322266	-0.00488281	-0.107422	-0.297852	-0.166016	0
-119.691	-478765	0.322266	-0.00488281	-0.107422	-0.297852	-0.170898	0.00488281
-119.691	-478764	0.322266	0	-0.112305	-0.292969	-0.166016	0
-119.691	-478763	0.322266	0	-0.112305	-0.292969	-0.166016	0
-119.691	-478762	0.322266	-0.00488281	-0.112305	-0.292969	-0.166016	0
-119.69	-478761	0.322266	-0.00488281	-0.112305	-0.292969	-0.166016	0
-119.69	-478760	0.322266	-0.00488281	-0.112305	-0.302734	-0.161133	0.00488281
-119.69	-478759	0.322266	0	-0.112305	-0.302734	-0.161133	0
-119.689	-478758	0.322266	0	-0.112305	-0.302734	-0.15625	0.00488281
-119.689	-478757	0.322266	-0.00488281	-0.112305	-0.307617	-0.151367	0
-119.689	-478756	0.322266	-0.00488281	-0.112305	-0.307617	-0.146484	0
-119.689	-478755	0.322266	0	-0.112305	-0.3125	-0.151367	0
-119.689	-478754	0.322266	-0.00488281	-0.112305	-0.3125	-0.146484	0
-119.688	-478753	0.322266	0	-0.107422	-0.3125	-0.146484	0
-119.688	-478752	0.322266	-0.00488281	-0.107422	-0.3125	-0.141602	0
-119.688	-478751	0.322266	0	-0.112305	-0.307617	-0.141602	0
-119.688	-478750	0.322266	-0.00488281	-0.112305	-0.302734	-0.146484	0.00488281
-119.687	-478749	0.322266	0	-0.107422	-0.297852	-0.141602	0.00488281
-119.687	-478748	0.322266	0	-0.107422	-0.292969	-0.141602	0
-119.687	-478747	0.322266	0	-0.112305	-0.288086	-0.141602	0
-119.686	-478746	0.322266	0	-0.107422	-0.283203	-0.146484	0
-119.686	-478745	0.322266	0	-0.107422	-0.27832	-0.141602	0.00488281
-119.686	-478744	0.322266	0	-0.107422	-0.273438	-0.136719	0
-119.686	-478743	0.317383	0	-0.107422	-0.273438	-0.136719	0
-119.686	-478742	0.322266	0	-0.107422	-0.268555	-0.131836	0
-119.685	-478741	0.322266	-0.00488281	-0.107422	-0.263672	-0.131836	0
-119.685	-478740	0.317383	0	-0.107422	-0.258789	-0.136719	0.00488281
-119.685	-478739	0.322266	0	-0.102539	-0.253906	-0.131836	0
-119.684	-478738	0.322266	0	-0.102539	-0.253906	-0.126953	0
-119.684	-478737	0.322266	-0.00488281	-0.107422	-0.249023	-0.126953	0
-119.684	-478736	0.317383	-0.00488281	-0.102539	-0.249023	-0.126953	0.00488281
-119.684	-478735	0.317383	0	-0.107422	-0.244141	-0.131836	0
-119.683	-478734	0.317383	0	-0.107422	-0.244141	-0.131836	0
-119.683	-478733	0.317383	0	-0.107422	-0.244141	-0.131836	0
-119.683	-478732	0.317383	0	-0.107422	-0.244141	-0.131836	0
-119.683	-478731	0.317383	0	-0.107422	-0.244141	-0.126953	0
-119.683	-478730	0.317383	-0.00488281	-0.102539	-0.249023	-0.126953	0
-119.682	-478729	0.317383	-0.00488281	-0.102539	-0.249023	-0.12207	0
-119.682	-478728	0.322266	-0.00488281	-0.102539	-0.244141	-0.117188	0
-119.682	-478727	0.322266	-0.00488281	-0.102539	-0.244141	-0.12207	0.00488281
-119.681	-478726	0.322266	0	-0.102539	-0.244141	-0.12207	0
-119.681	-478725	0.322266	-0.00488281	-0.0976562	-0.244141	-0.126953	0
-119.681	-478724	0.322266	-0.00488281	-0.0976562	-0.244141	-0.126953	0
-119.681	-478723	0.322266	-0.00488281	-0.0976562	-0.244141	-0.126953	0
-119.68	-478722	0.317383	0	-0.0976562	-0.244141	-0.131836	0.00488281
-119.68	-478721	0.322266	0	-0.0976562	-0.244141	-0.136719	0
-119.68	-478720	0.322266	0	-0.0976562	-0.244141	-0.136719	0
-119.68	-478719	0.322266	-0.00488281	-0.0976562	-0.244141	-0.131836	0.00488281
-119.68	-478718	0.322266	0	-0.0976562	-0.244141	-0.131836	0.00488281
-119.679	-478717	0.322266	-0.00488281	-0.0976562	-0.244141	-0.131836	0
-119.679	-478716	0.322266	-0.00488281	-0.0976562	-0.244141	-0.131836	0
-119.679	-478715	0.322266	-0.00488281	-0.0976562	-0.239258	-0.131836	0
-119.678	-478714	0.322266	-0.00488281	-0.0976562	-0.239258	-0.136719	0
-119.678	-478713	0.322266	0	-0.0976562	-0.234375	-0.136719	0
-119.678	-478712	0.322266	0	-0.0976562	-0.229492	-0.136719	0.00488281
-119.678	-478711	0.322266	0	-0.0976562	-0.224609	-0.136719	0
-119.677	-478710	0.322266	0	-0.0976562	-0.219727	-0.131836	0.00488281
-119.677	-478709	0.322266	-0.00488281	-0.0927734	-0.214844	-0.126953	0
-119.677	-478708	0.322266	-0.00488281	-0.0927734	-0.214844	-0.126953	0
-119.677	-478707	0.322266	0	-0.0927734	-0.209961	-0.126953	0
-119.677	-478706	0.322266	0	-0.0976562	-0.209961	-0.126953	0
-119.676	-478705	0.317383	-0.00488281	-0.0976562	-0.209961	-0.126953	0
-119.676	-478704	0.317383	-0.00488281	-0.0976562	-0.209961	-0.131836	0.00488281
-119.676	-478703	0.317383	-0.00488281	-0.0927734	-0.209961	-0.126953	0
-119.675	-478702	0.322266	0	-0.0927734	-0.209961	-0.131836	0
-119.675	-478701	0.317383	0	-0.0976562	-0.205078	-0.126953	0.00488281
-119.675	-478700	0.317383	0	-0.0976562	-0.205078	-0.126953	0
-119.675	-478699	0.322266	-0.00488281	-0.0927734	-0.205078	-0.126953	0
-119.674	-478698	0.322266	-0.00488281	-0.0927734	-0.200195	-0.126953	0
-119.674	-478697	0.322266	0	-0.0976562	-0.200195	-0.12207	0
-119.674	-478696	0.322266	0	-0.0927734	-0.200195	-0.12207	0
-119.674	-478695	0.322266	0	-0.0927734	-0.200195	-0.12207	0
-119.674	-478694	0.322266	-0.00488281	-0.0927734	-0.209961	-0.12207	0
-119.673	-478693	0.317383	0	-0.0976562	-0.209961	-0.12207	0
-119.673	-478692	0.322266	0	-0.0927734	-0.219727	-0.117188	0
-119.673	-478691	0.322266	0	-0.0927734	-0.224609	-0.117188	0
-119.672	-478690	0.317383	0	-0.0927734	-0.224609	-0.117188	0
-119.672	-478689	0.317383	0	-0.0927734	-0.229492	-0.12207	0
-119.672	-478688	0.322266	0	-0.0927734	-0.229492	-0.117188	0
-119.672	-478687	0.322266	-0.00488281	-0.0927734	-0.234375	-0.117188	0
-119.671	-478686	0.322266	0	-0.0927734	-0.239258	-0.117188	0
-119.671	-478685	0.322266	0	-0.0927734	-0.234375	-0.112305	0
-119.671	-478684	0.322266	0	-0.0927734	-0.229492	-0.112305	0
-119.671	-478683	0.322266	-0.00488281	-0.0927734	-0.224609	-0.112305	0
-119.671	-478682	0.322266	0	-0.0927734	-0.224609	-0.107422	0
-119.67	-478681	0.322266	0	-0.0927734	-0.219727	-0.107422	0
-119.67	-478680	0.322266	-0.00488281	-0.0927734	-0.214844	-0.107422	0
-119.67	-478679	0.322266	0	-0.0927734	-0.209961	-0.107422	0
-119.669	-478678	0.322266	0	-0.0927734	-0.209961	-0.112305	0
-119.669	-478677	0.322266	0	-0.0927734	-0.209961	-0.107422	0
-119.669	-478676	0.322266	-0.00488281	-0.0878906	-0.209961	-0.107422	0.00488281
-119.669	-478675	0.322266	0	-0.0878906	-0.209961	-0.102539	0
-119.668	-478674	0.322266	-0.00488281	-0.0878906	-0.205078	-0.107422	0.00488281
-119.668	-478673	0.322266	0	-0.0878906	-0.209961	-0.107422	0
-119.668	-478672	0.322266	-0.00488281	-0.0878906	-0.200195	-0.102539	0
-119.668	-478671	0.322266	0	-0.0878906	-0.200195	-0.102539	0
-119.668	-478670	0.322266	0	-0.0878906	-0.195312	-0.102539	0
-119.667	-478669	0.317383	0	-0.0878906	-0.195312	-0.107422	0
-119.667	-478668	0.317383	0	-0.0878906	-0.200195	-0.102539	0
-119.667	-478667	0.317383	0	-0.0878906	-0.200195	-0.0976562	0
-119.666	-478666	0.322266	0	-0.0878906	-0.200195	-0.0976562	0.00488281
-119.666	-478665	0.322266	0	-0.0878906	-0.205078	-0.0976562	0
-119.666	-478664	0.322266	-0.00488281	-0.0927734	-0.209961	-0.0927734	0
-119.666	-478663	0.322266	-0.00488281	-0.0878906	-0.209961	-0.0976562	0
-119.665	-478662	0.322266	-0.00488281	-0.0878906	-0.214844	-0.0976562	0
-119.665	-478661	0.322266	0	-0.0878906	-0.214844	-0.0927734	0.00488281
-119.665	-478660	0.322266	-0.00488281	-0.0878906	-0.214844	-0.0927734	0
-119.665	-478659	0.317383	-0.00488281	-0.0878906	-0.219727	-0.0927734	0
-119.665	-478658	0.317383	0	-0.0927734	-0.214844	-0.0976562	0
-119.664	-478657	0.317383	0	-0.0927734	-0.219727	-0.0927734	0
-119.664	-478656	0.317383	0	-0.0927734	-0.219727	-0.0927734	0
-119.664	-478655	0.317383	0	-0.0927734	-0.224609	-0.0927734	0
-119.663	-478654	0.322266	-0.00488281	-0.0878906	-0.224609	-0.0927734	0
-119.663	-478653	0.317383	0	-0.0927734	-0.224609	-0.0927734	0
-119.663	-478652	0.317383	0	-0.0927734	-0.224609	-0.0927734	0
-119.663	-478651	0.317383	0	-0.0927734	-0.229492	-0.0878906	0.00488281
-119.662	-478650	0.317383	-0.00488281	-0.0927734	-0.234375	-0.0830078	0
-119.662	-478649	0.317383	0	-0.0878906	-0.229492	-0.0878906	0
-119.662	-478648	0.322266	-0.00488281	-0.0927734	-0.229492	-0.0878906	0
-119.662	-478647	0.322266	-0.00488281	-0.0927734	-0.229492	-0.0830078	0.00488281
-119.662	-478646	0.322266	-0.00488281	-0.0878906	-0.229492	-0.0878906	0
-119.661	-478645	0.322266	0	-0.0878906	-0.224609	-0.0830078	0.00488281
-119.661	-478644	0.322266	0	-0.0878906	-0.214844	-0.0830078	0
-119.661	-478643	0.322266	-0.00488281	-0.0927734	-0.209961	-0.0878906	0.00488281
-119.66	-478642	0.322266	-0.00488281	-0.0927734	-0.205078	-0.0878906	0
-119.66	-478641	0.322266	-0.00488281	-0.0878906	-0.200195	-0.0830078	0
-119.66	-478640	0.322266	0	-0.0878906	-0.205078	-0.078125	0
-119.66	-478639	0.322266	0	-0.0878906	-0.205078	-0.078125	0
-119.659	-478638	0.322266	0	-0.0878906	-0.209961	-0.078125	0
-119.659	-478637	0.317383	0	-0.0878906	-0.209961	-0.078125	0
-119.659	-478636	0.322266	-0.00488281	-0.0878906	-0.209961	-0.0683594	0.00488281
-119.659	-478635	0.317383	0	-0.0927734	-0.209961	-0.0634766	0
-119.659	-478634	0.322266	0	-0.0927734	-0.209961	-0.0634766	0
-119.658	-478633	0.322266	-0.00488281	-0.0927734	-0.205078	-0.0634766	0
-119.658	-478632	0.322266	0	-0.0927734	-0.205078	-0.0683594	0
-119.658	-478631	0.322266	0	-0.0878906	-0.200195	-0.0683594	0
-119.657	-478630	0.322266	0	-0.0927734	-0.200195	-0.0732422	0
-119.657	-478629	0.322266	0	-0.0927734	-0.205078	-0.078125	0
-119.657	-478628	0.322266	-0.00488281	-0.0878906	-0.205078	-0.0830078	0
-119.657	-478627	0.322266	0	-0.0878906	-0.209961	-0.0830078	0.00488281
-119.656	-478626	0.322266	-0.00488281	-0.0878906	-0.219727	-0.0830078	0
-119.656	-478625	0.317383	-0.00488281	-0.0878906	-0.224609	-0.0830078	0
-119.656	-478624	0.322266	0	-0.0878906	-0.229492	-0.078125	0
-119.656	-478623	0.322266	0	-0.0878906	-0.234375	-0.0830078	0
-119.656	-478622	0.322266	-0.00488281	-0.0830078	-0.234375	-0.0830078	0
-119.655	-478621	0.322266	-0.00488281	-0.0878906	-0.244141	-0.0878906	0
-119.655	-478620	0.322266	-0.00488281	-0.0878906	-0.244141	-0.0878906	0
-119.655	-478619	0.322266	0	-0.0878906	-0.249023	-0.0878906	0
-119.654	-478618	0.322266	-0.00488281	-0.0830078	-0.244141	-0.0878906	0.00488281
-119.654	-478617	0.317383	0	-0.0878906	-0.239258	-0.0878906	0
-119.654	-478616	0.322266	-0.00488281	-0.0878906	-0.239258	-0.078125	0
-119.654	-478615	0.322266	0	-0.0878906	-0.234375	-0.078125	0
-119.653	-478614	0.317383	0	-0.0878906	-0.229492	-0.078125	0.00488281
-119.653	-478613	0.317383	0	-0.0878906	-0.224609	-0.078125	0
-119.653	-478612	0.322266	-0.00488281	-0.0878906	-0.224609	-0.078125	0
-119.653	-478611	0.322266	-0.00488281	-0.0878906	-0.224609	-0.078125	0
-119.653	-478610	0.317383	0	-0.0878906	-0.224609	-0.078125	0
-119.652	-478609	0.322266	-0.00488281	-0.0830078	-0.219727	-0.078125	0
-119.652	-478608	0.322266	-0.00488281	-0.0878906	-0.219727	-0.0830078	0
-119.652	-478607	0.322266	0	-0.0927734	-0.219727	-0.0830078	0.00488281
-119.651	-478606	0.322266	-0.00488281	-0.0927734	-0.214844	-0.078125	0
-119.651	-478605	0.322266	-0.00488281	-0.0927734	-0.209961	-0.0830078	0.00488281
-119.651	-478604	0.322266	0	-0.0878906	-0.205078	-0.0830078	0
-119.651	-478603	0.322266	0	-0.0927734	-0.200195	-0.0830078	0
-119.65	-478602	0.322266	0	-0.0927734	-0.205078	-0.0878906	0.00488281
-119.65	-478601	0.322266	0	-0.0878906	-0.205078	-0.0830078	0.00488281
-119.65	-478600	0.322266	-0.00488281	-0.0878906	-0.205078	-0.0830078	0
-119.65	-478599	0.322266	0	-0.0878906	-0.209961	-0.0732422	0
-119.65	-478598	0.322266	-0.00488281	-0.0878906	-0.209961	-0.078125	0.00488281
-119.649	-478597	0.322266	-0.00488281	-0.0878906	-0.214844	-0.0732422	0
-119.649	-478596	0.327148	0	-0.0830078	-0.214844	-0.0732422	0
-119.649	-478595	0.322266	-0.00488281	-0.0830078	-0.209961	-0.078125	0.00488281
-119.648	-478594	0.322266	-0.00488281	-0.0830078	-0.214844	-0.0732422	0
-119.648	-478593	0.322266	-0.00488281	-0.0830078	-0.209961	-0.078125	0
-119.648	-478592	0.317383	0	-0.0830078	-0.209961	-0.078125	0.00488281
-119.648	-478591	0.322266	-0.00488281	-0.0830078	-0.209961	-0.078125	0.00488281
-119.647	-478590	0.322266	-0.00488281	-0.0878906	-0.209961	-0.0732422	0
-119.647	-478589	0.322266	0	-0.0878906	-0.209961	-0.0683594	0
-119.647	-478588	0.322266	-0.00488281	-0.0878906	-0.209961	-0.0683594	0
-119.647	-478587	0.322266	-0.00488281	-0.0830078	-0.205078	-0.0683594	0
-119.647	-478586	0.317383	-0.00488281	-0.0830078	-0.205078	-0.0683594	0
-119.646	-478585	0.322266	-0.00488281	-0.0878906	-0.209961	-0.0732422	0
-119.646	-478584	0.322266	-0.00488281	-0.0878906	-0.209961	-0.0732422	0
-119.646	-478583	0.317383	-0.00488281	-0.0878906	-0.205078	-0.0732422	0
-119.645	-478582	0.322266	-0.00488281	-0.0830078	-0.205078	-0.0732422	0
-119.645	-478581	0.317383	0	-0.0878906	-0.205078	-0.0683594	0.00488281
-119.645	-478580	0.322266	-0.00488281	-0.0878906	-0.200195	-0.0683594	0
-119.645	-478579	0.322266	-0.00488281	-0.0878906	-0.195312	-0.0683594	0
-119.644	-478578	0.322266	-0.00488281	-0.0878906	-0.19043	-0.0683594	0
-119.644	-478577	0.322266	0	-0.0878906	-0.185547	-0.0683594	0
-119.644	-478576	0.322266	-0.00488281	-0.0878906	-0.175781	-0.0732422	0
-119.644	-478575	0.317383	0	-0.0878906	-0.170898	-0.078125	0
-119.644	-478574	0.322266	0	-0.0878906	-0.161133	-0.0830078	0.00488281
-119.643	-478573	0.322266	-0.00488281	-0.0878906	-0.161133	-0.078125	0
-119.643	-478572	0.322266	0	-0.0878906	-0.161133	-0.078125	0
-119.643	-478571	0.317383	0	-0.0878906	-0.15625	-0.078125	0
-119.642	-478570	0.317383	0	-0.0878906	-0.15625	-0.078125	0
-119.642	-478569	0.322266	0	-0.0830078	-0.15625	-0.078125	0
-119.642	-478568	0.322266	-0.00488281	-0.0830078	-0.151367	-0.0830078	0.00488281
-119.642	-478567	0.322266	-0.00488281	-0.0878906	-0.151367	-0.0878906	0
-119.641	-478566	0.322266	0	-0.0878906	-0.146484	-0.0927734	0
-119.641	-478565	0.322266	0	-0.0878906	-0.141602	-0.0878906	0
-119.641	-478564	0.322266	-0.00488281	-0.0878906	-0.141602	-0.0830078	0
-119.641	-478563	0.322266	-0.00488281	-0.0878906	-0.141602	-0.0830078	0
-119.641	-478562	0.322266	-0.00488281	-0.0878906	-0.136719	-0.0878906	0
-119.64	-478561	0.322266	0	-0.0878906	-0.141602	-0.0927734	0
-119.64	-478560	0.322266	-0.00488281	-0.0878906	-0.141602	-0.0878906	0
-119.64	-478559	0.322266	-0.00488281	-0.0878906	-0.151367	-0.0830078	0
-119.639	-478558	0.322266	0	-0.0878906	-0.151367	-0.0830078	0
-119.639	-478557	0.322266	0	-0.0927734	-0.15625	-0.078125	0
-119.639	-478556	0.322266	-0.00488281	-0.0878906	-0.15625	-0.078125	0
-119.639	-478555	0.322266	0	-0.0878906	-0.15625	-0.0732422	0
-119.638	-478554	0.322266	0	-0.0927734	-0.161133	-0.0732422	0.00488281
-119.638	-478553	0.322266	0	-0.0878906	-0.161133	-0.078125	0
-119.638	-478552	0.322266	0	-0.0878906	-0.15625	-0.078125	0
-119.638	-478551	0.322266	0	-0.0878906	-0.151367	-0.0830078	0
-119.638	-478550	0.322266	-0.00488281	-0.0878906	-0.146484	-0.0830078	0.00488281
-119.637	-478549	0.317383	0	-0.0878906	-0.136719	-0.078125	0
-119.637	-478548	0.322266	0	-0.0878906	-0.131836	-0.0830078	0
-119.637	-478547	0.322266	-0.00488281	-0.0878906	-0.126953	-0.0878906	0
-119.636	-478546	0.322266	-0.00488281	-0.0878906	-0.12207	-0.0878906	0
-119.636	-478545	0.322266	-0.00488281	-0.0927734	-0.117188	-0.0927734	0
-119.636	-478544	0.322266	-0.00488281	-0.0927734	-0.107422	-0.0878906	0
-119.636	-478543	0.322266	-0.00488281	-0.0927734	-0.107422	-0.0927734	0
-119.635	-478542	0.322266	-0.00488281	-0.0927734	-0.102539	-0.0927734	0.00488281
-119.635	-478541	0.322266	-0.00488281	-0.0976562	-0.102539	-0.0976562	0
-119.635	-478540	0.317383	0	-0.0976562	-0.0927734	-0.102539	0
-119.635	-478539	0.322266	-0.00488281	-0.0976562	-0.0830078	-0.102539	0
-119.635	-478538	0.317383	0	-0.0976562	-0.0830078	-0.102539	0
-119.634	-478537	0.317383	-0.00488281	-0.0976562	-0.078125	-0.0976562	0
-119.634	-478536	0.322266	-0.00488281	-0.0976562	-0.0732422	-0.0927734	0
-119.634	-478535	0.322266	0	-0.0976562	-0.0732422	-0.0976562	0
-119.633	-478534	0.322266	-0.00488281	-0.0976562	-0.0683594	-0.0976562	0
-119.633	-478533	0.322266	0	-0.0927734	-0.0683594	-0.0976562	0
-119.633	-478532	0.317383	-0.00488281	-0.0976562	-0.0732422	-0.0976562	0
-119.633	-478531	0.317383	-0.00488281	-0.0976562	-0.0732422	-0.102539	0
-119.632	-478530	0.317383	0	-0.0976562	-0.0683594	-0.107422	0.00488281
-119.632	-478529	0.322266	-0.00488281	-0.0976562	-0.0683594	-0.107422	0
-119.632	-478528	0.322266	-0.00488281	-0.0976562	-0.0683594	-0.112305	0.00488281
-119.632	-478527	0.322266	-0.00488281	-0.0976562	-0.0683594	-0.117188	0
-119.632	-478526	0.322266	-0.00488281	-0.102539	-0.0683594	-0.112305	0
-119.631	-478525	0.322266	-0.00488281	-0.102539	-0.0634766	-0.117188	0
-119.631	-478524	0.322266	0	-0.102539	-0.0634766	-0.12207	0
-119.631	-478523	0.322266	0	-0.102539	-0.0585938	-0.12207	0
-119.63	-478522	0.322266	-0.00488281	-0.102539	-0.0585938	-0.12207	0
-119.63	-478521	0.322266	-0.00488281	-0.102539	-0.0634766	-0.117188	0
-119.63	-478520	0.322266	-0.00488281	-0.102539	-0.0634766	-0.12207	0.00488281
-119.63	-478519	0.322266	0	-0.0976562	-0.0634766	-0.12207	0
-119.629	-478518	0.322266	-0.00488281	-0.102539	-0.0585938	-0.126953	0
-119.629	-478517	0.317383	0	-0.102539	-0.0634766	-0.12207	0.00488281
-119.629	-478516	0.322266	-0.00488281	-0.102539	-0.0585938	-0.12207	0
-119.629	-478515	0.322266	-0.00488281	-0.102539	-0.0585938	-0.126953	0
-119.629	-478514	0.322266	-0.00488281	-0.102539	-0.0585938	-0.117188	0
-119.628	-478513	0.322266	-0.00488281	-0.107422	-0.0488281	-0.117188	0
-119.628	-478512	0.322266	-0.00488281	-0.102539	-0.0488281	-0.112305	0.00488281
-119.628	-478511	0.322266	-0.00488281	-0.102539	-0.0439453	-0.112305	0
-119.627	-478510	0.322266	-0.00488281	-0.102539	-0.0341797	-0.112305	0
-119.627	-478509	0.322266	0	-0.102539	-0.0292969	-0.112305	0
-119.627	-478508	0.317383	0	-0.107422	-0.0244141	-0.107422	0
-119.627	-478507	0.317383	0	-0.107422	-0.0244141	-0.107422	0
-119.626	-478506	0.317383	0	-0.107422	-0.0244141	-0.112305	0.00488281
-119.626	-478505	0.322266	0	-0.107422	-0.0244141	-0.117188	0
-119.626	-478504	0.322266	0	-0.107422	-0.0244141	-0.117188	0
-119.626	-478503	0.322266	0	-0.107422	-0.0244141	-0.12207	0
-119.626	-478502	0.322266	-0.00488281	-0.107422	-0.0195312	-0.117188	0
-119.625	-478501	0.322266	-0.00488281	-0.107422	-0.0195312	-0.117188	0
-119.625	-478500	0.322266	-0.00488281	-0.107422	-0.0195312	-0.117188	0
-119.625	-478499	0.322266	-0.00488281	-0.107422	-0.0146484	-0.12207	0
-119.624	-478498	0.322266	0	-0.107422	-0.0146484	-0.117188	0
-119.624	-478497	0.322266	0	-0.107422	-0.0146484	-0.12207	0
-119.624	-478496	0.322266	-0.00488281	-0.107422	-0.0146484	-0.126953	0
-119.624	-478495	0.317383	0	-0.112305	-0.0195312	-0.126953	0
-119.624	-478494	0.322266	0	-0.112305	-0.0244141	-0.126953	0
-119.623	-478493	0.322266	0	-0.112305	-0.0292969	-0.12207	0
-119.623	-478492	0.322266	-0.00488281	-0.112305	-0.0341797	-0.131836	0
-119.623	-478491	0.322266	0	-0.112305	-0.0439453	-0.131836	0
-119.623	-478490	0.322266	-0.00488281	-0.112305	-0.0488281	-0.131836	0
-119.622	-478489	0.322266	0	-0.112305	-0.0537109	-0.131836	0
-119.622	-478488	0.322266	0	-0.112305	-0.0585938	-0.126953	0
-119.622	-478487	0.322266	0	-0.112305	-0.0585938	-0.126953	0
-119.621	-478486	0.322266	-0.00488281	-0.112305	-0.0634766	-0.12207	0
-119.621	-478485	0.322266	-0.00488281	-0.112305	-0.0634766	-0.126953	0
-119.621	-478484	0.322266	0	-0.107422	-0.0585938	-0.12207	0.00488281
-119.621	-478483	0.322266	-0.00488281	-0.112305	-0.0537109	-0.117188	0
-119.621	-478482	0.322266	-0.00488281	-0.112305	-0.0488281	-0.12207	0
-119.62	-478481	0.322266	0	-0.112305	-0.0439453	-0.12207	0
-119.62	-478480	0.322266	-0.00488281	-0.107422	-0.0488281	-0.12207	0
-119.62	-478479	0.322266	0	-0.107422	-0.0439453	-0.12207	0
-119.62	-478478	0.322266	0	-0.112305	-0.0488281	-0.112305	0
-119.619	-478477	0.322266	0	-0.112305	-0.0439453	-0.112305	0
-119.619	-478476	0.322266	-0.00488281	-0.112305	-0.0488281	-0.112305	0.00488281
-119.619	-478475	0.317383	0	-0.107422	-0.0488281	-0.112305	0.00488281
-119.618	-478474	0.322266	-0.00488281	-0.107422	-0.0488281	-0.112305	0
-119.618	-478473	0.317383	0	-0.107422	-0.0439453	-0.112305	0
-119.618	-478472	0.322266	-0.00488281	-0.112305	-0.0439453	-0.112305	0
-119.618	-478471	0.322266	-0.00488281	-0.107422	-0.0439453	-0.117188	0
-119.618	-478470	0.322266	-0.00488281	-0.107422	-0.0439453	-0.112305	0
-119.617	-478469	0.322266	-0.00488281	-0.107422	-0.0439453	-0.107422	0
-119.617	-478468	0.322266	-0.00488281	-0.112305	-0.0488281	-0.107422	0
-119.617	-478467	0.317383	0	-0.112305	-0.0537109	-0.112305	0
-119.617	-478466	0.322266	0	-0.112305	-0.0585938	-0.112305	0
-119.616	-478465	0.317383	-0.00488281	-0.107422	-0.0634766	-0.117188	0
-119.616	-478464	0.322266	-0.00488281	-0.112305	-0.0732422	-0.12207	0
-119.616	-478463	0.317383	0	-0.112305	-0.078125	-0.12207	0
-119.615	-478462	0.317383	0	-0.112305	-0.0830078	-0.126953	0
-119.615	-478461	0.322266	-0.00488281	-0.107422	-0.0878906	-0.126953	0
-119.615	-478460	0.322266	-0.00488281	-0.107422	-0.0878906	-0.126953	0
-119.615	-478459	0.322266	-0.00488281	-0.107422	-0.0927734	-0.12207	0.00488281
-119.615	-478458	0.317383	-0.00488281	-0.107422	-0.0976562	-0.117188	0
-119.614	-478457	0.317383	-0.00488281	-0.107422	-0.102539	-0.12207	0
-119.614	-478456	0.317383	-0.00488281	-0.107422	-0.102539	-0.12207	0
-119.614	-478455	0.322266	-0.00488281	-0.107422	-0.112305	-0.12207	0
-119.614	-478454	0.317383	0	-0.107422	-0.117188	-0.12207	0
-119.613	-478453	0.317383	-0.00488281	-0.107422	-0.12207	-0.12207	0
-119.613	-478452	0.317383	-0.00488281	-0.107422	-0.126953	-0.117188	0
-119.613	-478451	0.317383	0	-0.107422	-0.131836	-0.117188	0
-119.612	-478450	0.317383	0	-0.112305	-0.136719	-0.12207	0
-119.612	-478449	0.322266	0	-0.107422	-0.141602	-0.117188	0
-119.612	-478448	0.322266	-0.00488281	-0.107422	-0.146484	-0.12207	0
-119.612	-478447	0.322266	-0.00488281	-0.107422	-0.146484	-0.12207	0
-119.612	-478446	0.322266	-0.00488281	-0.112305	-0.146484	-0.12207	0
-119.611	-478445	0.322266	-0.00488281	-0.112305	-0.146484	-0.12207	0
-119.611	-478444	0.322266	0	-0.107422	-0.146484	-0.12207	0
-119.611	-478443	0.322266	0	-0.107422	-0.146484	-0.126953	0
-119.611	-478442	0.322266	-0.00488281	-0.112305	-0.146484	-0.12207	0.00488281
-119.61	-478441	0.322266	-0.00488281	-0.112305	-0.151367	-0.126953	0
-119.61	-478440	0.322266	-0.00488281	-0.107422	-0.151367	-0.126953	0
-119.61	-478439	0.322266	0	-0.107422	-0.15625	-0.126953	0.00488281
-119.609	-478438	0.322266	0	-0.107422	-0.161133	-0.131836	0
-119.609	-478437	0.322266	0	-0.112305	-0.170898	-0.126953	0
-119.609	-478436	0.322266	-0.00488281	-0.107422	-0.175781	-0.126953	0.00488281
-119.609	-478435	0.322266	0	-0.107422	-0.180664	-0.126953	0
-119.609	-478434	0.322266	-0.00488281	-0.107422	-0.185547	-0.126953	0
-119.608	-478433	0.322266	0	-0.107422	-0.185547	-0.126953	0
-119.608	-478432	0.322266	-0.00488281	-0.107422	-0.195312	-0.131836	0
-119.608	-478431	0.322266	0	-0.112305	-0.200195	-0.131836	0
-119.608	-478430	0.317383	-0.00488281	-0.107422	-0.205078	-0.131836	0
-119.607	-478429	0.322266	-0.00488281	-0.107422	-0.209961	-0.126953	0
-119.607	-478428	0.322266	0	-0.112305	-0.224609	-0.126953	0
-119.607	-478427	0.322266	0	-0.112305	-0.229492	-0.12207	0
-119.606	-478426	0.322266	0	-0.112305	-0.239258	-0.12207	0
-119.606	-478425	0.322266	-0.00488281	-0.112305	-0.249023	-0.12207	0
-119.606	-478424	0.322266	0	-0.112305	-0.263672	-0.126953	0
-119.606	-478423	0.322266	-0.00488281	-0.112305	-0.27832	-0.126953	0
-119.606	-478422	0.322266	0	-0.112305	-0.288086	-0.12207	0
-119.605	-478421	0.322266	0	-0.112305	-0.297852	-0.126953	0
-119.605	-478420	0.317383	-0.00488281	-0.112305	-0.307617	-0.12207	0
-119.605	-478419	0.317383	0	-0.112305	-0.3125	-0.12207	0
-119.605	-478418	0.322266	-0.00488281	-0.112305	-0.317383	-0.12207	0
-119.604	-478417	0.322266	0	-0.112305	-0.317383	-0.117188	0
-119.604	-478416	0.322266	0	-0.112305	-0.322266	-0.12207	0
-119.604	-478415	0.322266	-0.00488281	-0.117188	-0.322266	-0.12207	0.00488281
-119.603	-478414	0.322266	0	-0.117188	-0.327148	-0.126953	0
-119.603	-478413	0.322266	0	-0.117188	-0.332031	-0.126953	0
-119.603	-478412	0.317383	0	-0.117188	-0.336914	-0.12207	0
-119.603	-478411	0.322266	0	-0.117188	-0.341797	-0.12207	0
-119.603	-478410	0.317383	0	-0.117188	-0.351562	-0.12207	0
-119.602	-478409	0.322266	-0.00488281	-0.117188	-0.356445	-0.117188	0
-119.602	-478408	0.322266	0	-0.117188	-0.361328	-0.117188	0.00488281
-119.602	-478407	0.322266	-0.00488281	-0.117188	-0.366211	-0.117188	0
-119.602	-478406	0.322266	-0.00488281	-0.117188	-0.371094	-0.117188	0
-119.601	-478405	0.322266	-0.00488281	-0.117188	-0.375977	-0.117188	0
-119.601	-478404	0.322266	-0.00488281	-0.112305	-0.380859	-0.112305	0
-119.601	-478403	0.322266	-0.00488281	-0.112305	-0.385742	-0.117188	0.00488281
-119.6	-478402	0.322266	-0.00488281	-0.117188	-0.395508	-0.117188	0
-119.6	-478401	0.322266	0	-0.117188	-0.405273	-0.112305	0
-119.6	-478400	0.317383	-0.00488281	-0.117188	-0.415039	-0.112305	0
-119.6	-478399	0.317383	0	-0.112305	-0.424805	-0.117188	0
-119.6	-478398	0.317383	0	-0.112305	-0.43457	-0.112305	0
-119.599	-478397	0.322266	0	-0.117188	-0.444336	-0.12207	0
-119.599	-478396	0.322266	-0.00488281	-0.117188	-0.458984	-0.12207	0
-119.599	-478395	0.322266	-0.00488281	-0.112305	-0.463867	-0.12207	0
-119.599	-478394	0.322266	-0.00488281	-0.107422	-0.473633	-0.12207	0
-119.598	-478393	0.322266	-0.00488281	-0.112305	-0.483398	-0.117188	0
-119.598	-478392	0.322266	-0.00488281	-0.112305	-0.488281	-0.117188	0
-119.598	-478391	0.322266	-0.00488281	-0.112305	-0.498047	-0.12207	0
-119.597	-478390	0.322266	-0.00488281	-0.112305	-0.507812	-0.126953	0.00488281
-119.597	-478389	0.322266	-0.00488281	-0.107422	-0.517578	-0.126953	0
-119.597	-478388	0.317383	-0.00488281	-0.112305	-0.527344	-0.126953	0
-119.597	-478387	0.317383	-0.00488281	-0.112305	-0.537109	-0.126953	0
-119.597	-478386	0.322266	-0.00488281	-0.112305	-0.546875	-0.126953	0
-119.596	-478385	0.322266	-0.00488281	-0.112305	-0.556641	-0.126953	0
-119.596	-478384	0.322266	-0.00488281	-0.112305	-0.571289	-0.12207	0
-119.596	-478383	0.317383	-0.00488281	-0.112305	-0.576172	-0.12207	0
-119.596	-478382	0.322266	-0.00488281	-0.112305	-0.585938	-0.12207	0
-119.595	-478381	0.322266	-0.00488281	-0.117188	-0.595703	-0.12207	0
-119.595	-478380	0.322266	-0.00488281	-0.117188	-0.600586	-0.12207	0
-119.595	-478379	0.322266	0	-0.117188	-0.605469	-0.12207	0.00488281
-119.594	-478378	0.317383	-0.00488281	-0.112305	-0.610352	-0.117188	0.00488281
-119.594	-478377	0.317383	-0.00488281	-0.112305	-0.610352	-0.12207	0
-119.594	-478376	0.317383	0	-0.112305	-0.615234	-0.12207	0
-119.594	-478375	0.322266	-0.00488281	-0.112305	-0.620117	-0.12207	0.00488281
-119.594	-478374	0.317383	0	-0.112305	-0.625	-0.12207	0
-119.593	-478373	0.317383	0	-0.112305	-0.634766	-0.12207	0
-119.593	-478372	0.317383	0	-0.112305	-0.644531	-0.12207	0
-119.593	-478371	0.322266	-0.00488281	-0.107422	-0.654297	-0.12207	0
-119.593	-478370	0.322266	0	-0.107422	-0.664062	-0.12207	0
-119.592	-478369	0.322266	-0.00488281	-0.107422	-0.668945	-0.126953	0
-119.592	-478368	0.322266	-0.00488281	-0.107422	-0.678711	-0.126953	0
-119.592	-478367	0.322266	0	-0.107422	-0.683594	-0.12207	0.00488281
-119.591	-478366	0.322266	0	-0.107422	-0.688477	-0.12207	0
-119.591	-478365	0.322266	-0.00488281	-0.112305	-0.698242	-0.12207	0
-119.591	-478364	0.322266	0	-0.107422	-0.708008	-0.117188	0
-119.591	-478363	0.322266	-0.00488281	-0.107422	-0.712891	-0.117188	0
-119.591	-478362	0.322266	0	-0.107422	-0.727539	-0.117188	0
-119.59	-478361	0.322266	0	-0.112305	-0.737305	-0.12207	0.00488281
-119.59	-478360	0.322266	-0.00488281	-0.107422	-0.751953	-0.117188	0
-119.59	-478359	0.322266	-0.00488281	-0.107422	-0.766602	-0.117188	0
-119.59	-478358	0.322266	-0.00488281	-0.107422	-0.78125	-0.117188	0
-119.589	-478357	0.322266	-0.00488281	-0.107422	-0.795898	-0.117188	0
-119.589	-478356	0.322266	-0.00488281	-0.112305	-0.805664	-0.117188	0.00488281
-119.589	-478355	0.322266	0	-0.112305	-0.820312	-0.12207	0
-119.588	-478354	0.322266	0	-0.107422	-0.830078	-0.12207	0
-119.588	-478353	0.322266	-0.00488281	-0.107422	-0.839844	-0.126953	0
-119.588	-478352	0.322266	0	-0.107422	-0.849609	-0.126953	0.00488281
-119.588	-478351	0.322266	-0.00488281	-0.107422	-0.854492	-0.126953	0
-119.588	-478350	0.322266	-0.00488281	-0.107422	-0.854492	-0.126953	0
-119.587	-478349	0.322266	-0.00488281	-0.102539	-0.859375	-0.131836	0
-119.587	-478348	0.322266	0	-0.107422	-0.864258	-0.136719	0
-119.587	-478347	0.322266	0	-0.107422	-0.869141	-0.136719	0
-119.587	-478346	0.317383	0	-0.107422	-0.874023	-0.131836	0
-119.586	-478345	0.317383	0	-0.102539	-0.878906	-0.126953	0
-119.586	-478344	0.317383	0	-0.102539	-0.883789	-0.126953	0
-119.586	-478343	0.322266	-0.00488281	-0.107422	-0.888672	-0.126953	0
-119.585	-478342	0.322266	-0.00488281	-0.102539	-0.898438	-0.126953	0
-119.585	-478341	0.322266	-0.00488281	-0.102539	-0.90332	-0.126953	0
-119.585	-478340	0.322266	-0.00488281	-0.107422	-0.908203	-0.126953	0
-119.585	-478339	0.322266	0	-0.107422	-0.908203	-0.126953	0
-119.585	-478338	0.322266	-0.00488281	-0.107422	-0.913086	-0.131836	0
-119.584	-478337	0.322266	-0.00488281	-0.107422	-0.917969	-0.136719	0
-119.584	-478336	0.317383	-0.00488281	-0.102539	-0.927734	-0.131836	0
-119.584	-478335	0.322266	0	-0.107422	-0.9375	-0.126953	0
-119.584	-478334	0.317383	0	-0.107422	-0.947266	-0.126953	0
-119.583	-478333	0.317383	-0.00488281	-0.107422	-0.952148	-0.131836	0
-119.583	-478332	0.322266	-0.00488281	-0.107422	-0.966797	-0.131836	0.00488281
-119.583	-478331	0.322266	0	-0.102539	-0.97168	-0.131836	0
-119.582	-478330	0.317383	-0.00488281	-0.102539	-0.981445	-0.126953	0.00488281
-119.582	-478329	0.322266	-0.00488281	-0.102539	-0.991211	-0.126953	0
-119.582	-478328	0.322266	0	-0.102539	-1.00098	-0.126953	0
-119.582	-478327	0.322266	-0.00488281	-0.102539	-1.01074	-0.126953	0
-119.582	-478326	0.322266	-0.00488281	-0.102539	-1.01074	-0.131836	0.00488281
-119.581	-478325	0.322266	-0.00488281	-0.107422	-1.01562	-0.131836	0
-119.581	-478324	0.322266	-0.00488281	-0.107422	-1.02051	-0.131836	0.00488281
-119.581	-478323	0.322266	-0.00488281	-0.107422	-1.03516	-0.131836	0
-119.581	-478322	0.322266	-0.00488281	-0.102539	-1.04004	-0.131836	0.00488281
-119.58	-478321	0.322266	-0.00488281	-0.107422	-1.0498	-0.136719	0.00488281
-119.58	-478320	0.322266	0	-0.107422	-1.05957	-0.136719	0
-119.58	-478319	0.322266	-0.00488281	-0.107422	-1.06445	-0.136719	0
-119.579	-478318	0.322266	-0.00488281	-0.107422	-1.07422	-0.136719	0
-119.579	-478317	0.322266	-0.00488281	-0.107422	-1.08398	-0.136719	0
-119.579	-478316	0.322266	-0.00488281	-0.107422	-1.08887	-0.136719	0
-119.579	-478315	0.322266	-0.00488281	-0.107422	-1.09375	-0.136719	0
-119.579	-478314	0.322266	-0.00488281	-0.102539	-1.09375	-0.131836	0
-119.578	-478313	0.322266	-0.00488281	-0.102539	-1.09863	-0.136719	0
-119.578	-478312	0.322266	0	-0.107422	-1.09863	-0.136719	0
-119.578	-478311	0.322266	-0.00488281	-0.107422	-1.10352	-0.136719	0
-119.578	-478310	0.322266	-0.00488281	-0.107422	-1.10352	-0.141602	0
-119.577	-478309	0.322266	-0.00488281	-0.107422	-1.1084	-0.136719	0
-119.577	-478308	0.322266	-0.00488281	-0.107422	-1.11328	-0.141602	0.00488281
-119.577	-478307	0.322266	0	-0.107422	-1.11328	-0.146484	0.00488281
-119.576	-478306	0.322266	-0.00488281	-0.102539	-1.11816	-0.141602	0
-119.576	-478305	0.317383	0	-0.102539	-1.12793	-0.136719	0
-119.576	-478304	0.317383	-0.00488281	-0.102539	-1.13281	-0.131836	0
-119.576	-478303	0.317383	-0.00488281	-0.102539	-1.1377	-0.126953	0
-119.576	-478302	0.322266	0	-0.107422	-1.14258	-0.126953	0
-119.575	-478301	0.317383	0	-0.102539	-1.14746	-0.126953	0
-119.575	-478300	0.322266	0	-0.102539	-1.15234	-0.131836	0
-119.575	-478299	0.322266	-0.00488281	-0.102539	-1.15723	-0.131836	0
-119.575	-478298	0.322266	-0.00488281	-0.102539	-1.16211	-0.131836	0
-119.574	-478297	0.322266	-0.00488281	-0.102539	-1.16699	-0.136719	0
-119.574	-478296	0.322266	-0.00488281	-0.0976562	-1.17676	-0.136719	0
-119.574	-478295	0.322266	0	-0.0976562	-1.18164	-0.146484	0
-119.573	-478294	0.317383	0	-0.102539	-1.19141	-0.141602	0.00488281
-119.573	-478293	0.317383	-0.00488281	-0.102539	-1.20117	-0.136719	0
-119.573	-478292	0.322266	0	-0.102539	-1.21094	-0.136719	0
-119.573	-478291	0.317383	0	-0.102539	-1.2207	-0.136719	0
-119.573	-478290	0.317383	0	-0.102539	-1.23047	-0.136719	0
-119.572	-478289	0.322266	0	-0.102539	-1.23535	-0.136719	0
-119.572	-478288	0.322266	0	-0.102539	-1.25	-0.141602	0
-119.572	-478287	0.322266	0	-0.102539	-1.25488	-0.141602	0.00488281
-119.572	-478286	0.322266	0	-0.102539	-1.25977	-0.141602	0
-119.571	-478285	0.322266	-0.00488281	-0.107422	-1.26465	-0.141602	0
-119.571	-478284	0.322266	0	-0.107422	-1.26465	-0.141602	0
-119.571	-478283	0.322266	-0.00488281	-0.102539	-1.26465	-0.146484	0
-119.57	-478282	0.322266	0	-0.102539	-1.26465	-0.141602	0.00488281
-119.57	-478281	0.322266	-0.00488281	-0.107422	-1.26465	-0.141602	0
-119.57	-478280	0.317383	-0.00488281	-0.107422	-1.26465	-0.146484	0
-119.57	-478279	0.322266	0	-0.107422	-1.26953	-0.146484	0
-119.57	-478278	0.322266	-0.00488281	-0.107422	-1.26953	-0.141602	0
-119.569	-478277	0.322266	0	-0.102539	-1.26953	-0.136719	0
-119.569	-478276	0.322266	0	-0.107422	-1.26953	-0.136719	0
-119.569	-478275	0.322266	-0.00488281	-0.107422	-1.2793	-0.136719	0
-119.569	-478274	0.322266	-0.00488281	-0.102539	-1.2793	-0.136719	0
-119.568	-478273	0.322266	-0.00488281	-0.102539	-1.27441	-0.141602	0
-119.568	-478272	0.322266	0	-0.107422	-1.2793	-0.141602	0
-119.568	-478271	0.317383	-0.00488281	-0.107422	-1.28418	-0.146484	0
-119.567	-478270	0.317383	-0.00488281	-0.107422	-1.28418	-0.146484	0
-119.567	-478269	0.317383	0	-0.107422	-1.28906	-0.151367	0
-119.567	-478268	0.317383	-0.00488281	-0.107422	-1.29395	-0.151367	0
-119.567	-478267	0.317383	-0.00488281	-0.107422	-1.29883	-0.151367	0
-119.567	-478266	0.322266	-0.00488281	-0.107422	-1.30371	-0.151367	0
-119.566	-478265	0.322266	-0.00488281	-0.107422	-1.30859	-0.15625	0
-119.566	-478264	0.322266	-0.00488281	-0.107422	-1.31348	-0.151367	0
-119.566	-478263	0.322266	-0.00488281	-0.107422	-1.31836	-0.15625	0
-119.566	-478262	0.322266	-0.00488281	-0.107422	-1.32324	-0.15625	0
-119.565	-478261	0.322266	-0.00488281	-0.107422	-1.32812	-0.15625	0
-119.565	-478260	0.317383	-0.00488281	-0.107422	-1.33301	-0.15625	0
-119.565	-478259	0.317383	-0.00488281	-0.107422	-1.33301	-0.15625	0
-119.564	-478258	0.317383	-0.00488281	-0.107422	-1.33789	-0.15625	0.00488281
-119.564	-478257	0.322266	-0.00488281	-0.107422	-1.33789	-0.15625	0
-119.564	-478256	0.317383	-0.00488281	-0.112305	-1.34277	-0.15625	0
-119.564	-478255	0.317383	-0.00488281	-0.112305	-1.34766	-0.161133	0
-119.564	-478254	0.317383	-0.00488281	-0.112305	-1.35254	-0.161133	0
-119.563	-478253	0.317383	0	-0.117188	-1.35742	-0.15625	0
-119.563	-478252	0.317383	-0.00488281	-0.112305	-1.3623	-0.15625	0
-119.563	-478251	0.317383	0	-0.117188	-1.36719	-0.161133	0
-119.562	-478250	0.317383	0	-0.117188	-1.37207	-0.161133	0.00488281
-119.562	-478249	0.322266	-0.00488281	-0.117188	-1.37695	-0.161133	0
-119.562	-478248	0.322266	0	-0.117188	-1.37695	-0.15625	0.00488281
-119.562	-478247	0.322266	0	-0.12207	-1.37695	-0.151367	0.00488281
-119.561	-478246	0.322266	-0.00488281	-0.12207	-1.37207	-0.15625	0
-119.561	-478245	0.322266	-0.00488281	-0.12207	-1.37207	-0.15625	0
-119.561	-478244	0.322266	0	-0.12207	-1.37207	-0.161133	0
-119.561	-478243	0.322266	-0.00488281	-0.12207	-1.36719	-0.161133	0.00488281
-119.561	-478242	0.322266	-0.00488281	-0.12207	-1.36719	-0.161133	0
-119.56	-478241	0.322266	-0.00488281	-0.12207	-1.3623	-0.161133	0
-119.56	-478240	0.322266	-0.00488281	-0.12207	-1.36719	-0.161133	0
-119.56	-478239	0.322266	-0.00488281	-0.12207	-1.36719	-0.166016	0
-119.559	-478238	0.322266	-0.00488281	-0.12207	-1.37207	-0.166016	0
-119.559	-478237	0.317383	-0.00488281	-0.126953	-1.37695	-0.166016	0
-119.559	-478236	0.322266	0	-0.126953	-1.38184	-0.166016	0
-119.559	-478235	0.322266	0	-0.126953	-1.38184	-0.175781	0
-119.558	-478234	0.322266	-0.00488281	-0.126953	-1.38184	-0.175781	0
-119.558	-478233	0.322266	0	-0.126953	-1.38184	-0.170898	0
-119.558	-478232	0.322266	0	-0.126953	-1.38184	-0.170898	0.00488281
-119.558	-478231	0.322266	-0.00488281	-0.131836	-1.38672	-0.170898	0
-119.558	-478230	0.322266	-0.00488281	-0.131836	-1.38672	-0.180664	0
-119.557	-478229	0.322266	0	-0.131836	-1.3916	-0.180664	0
-119.557	-478228	0.322266	-0.00488281	-0.131836	-1.39648	-0.175781	0
-119.557	-478227	0.322266	0	-0.131836	-1.40137	-0.175781	0.00488281
-119.556	-478226	0.317383	0	-0.136719	-1.41113	-0.180664	0.00488281
-119.556	-478225	0.322266	0	-0.131836	-1.41602	-0.180664	0
-119.556	-478224	0.322266	0	-0.131836	-1.42578	-0.185547	0
-119.556	-478223	0.322266	-0.00488281	-0.131836	-1.43555	-0.180664	0
-119.555	-478222	0.322266	0	-0.136719	-1.44043	-0.175781	0
-119.555	-478221	0.322266	-0.00488281	-0.131836	-1.44043	-0.175781	0
-119.555	-478220	0.322266	0	-0.131836	-1.4502	-0.175781	0
-119.555	-478219	0.322266	0	-0.131836	-1.44531	-0.175781	0
-119.555	-478218	0.322266	-0.00488281	-0.136719	-1.4502	-0.175781	0
-119.554	-478217	0.322266	0	-0.136719	-1.44531	-0.175781	0
-119.554	-478216	0.317383	0	-0.136719	-1.44043	-0.175781	0
-119.554	-478215	0.317383	0	-0.136719	-1.44043	-0.175781	0
-119.553	-478214	0.322266	0	-0.136719	-1.44043	-0.180664	0
-119.553	-478213	0.322266	0	-0.141602	-1.43555	-0.180664	0.00488281
-119.553	-478212	0.322266	0	-0.136719	-1.43555	-0.180664	0.00488281
-119.553	-478211	0.322266	0	-0.136719	-1.43555	-0.180664	0
-119.552	-478210	0.322266	0	-0.141602	-1.44043	-0.180664	0
-119.552	-478209	0.317383	0	-0.141602	-1.44043	-0.185547	0
-119.552	-478208	0.322266	0	-0.141602	-1.44043	-0.180664	0
-119.552	-478207	0.322266	-0.00488281	-0.141602	-1.44043	-0.180664	0.00488281
-119.552	-478206	0.322266	-0.00488281	-0.141602	-1.43555	-0.180664	0
-119.551	-478205	0.322266	-0.00488281	-0.141602	-1.43555	-0.180664	0
-119.551	-478204	0.317383	-0.00488281	-0.141602	-1.44043	-0.180664	0.00488281
-119.551	-478203	0.322266	-0.00488281	-0.141602	-1.44043	-0.185547	0
-119.55	-478202	0.322266	0	-0.141602	-1.44043	-0.185547	0
-119.55	-478201	0.322266	-0.00488281	-0.141602	-1.44043	-0.185547	0.00488281
-119.55	-478200	0.322266	-0.00488281	-0.141602	-1.44531	-0.175781	0
-119.55	-478199	0.322266	-0.00488281	-0.141602	-1.4502	-0.175781	0
-119.549	-478198	0.322266	0	-0.141602	-1.45508	-0.175781	0.00488281
-119.549	-478197	0.322266	-0.00488281	-0.141602	-1.45996	-0.175781	0
-119.549	-478196	0.322266	0	-0.141602	-1.46484	-0.175781	0
-119.549	-478195	0.317383	-0.00488281	-0.141602	-1.46973	-0.175781	0
-119.549	-478194	0.322266	-0.00488281	-0.141602	-1.46973	-0.180664	0.00488281
-119.548	-478193	0.322266	-0.00488281	-0.141602	-1.47461	-0.175781	0
-119.548	-478192	0.322266	-0.00488281	-0.141602	-1.47461	-0.180664	0.00488281
-119.548	-478191	0.322266	-0.00488281	-0.141602	-1.47461	-0.175781	0
-119.547	-478190	0.322266	0	-0.141602	-1.47461	-0.175781	0
-119.547	-478189	0.322266	-0.00488281	-0.141602	-1.47949	-0.180664	0
-119.547	-478188	0.322266	-0.00488281	-0.141602	-1.48438	-0.180664	0
-119.547	-478187	0.322266	0	-0.141602	-1.49414	-0.180664	0
-119.546	-478186	0.317383	-0.00488281	-0.141602	-1.49414	-0.180664	0.00488281
-119.546	-478185	0.317383	0	-0.141602	-1.49902	-0.180664	0
-119.546	-478184	0.317383	0	-0.141602	-1.50391	-0.180664	0
-119.546	-478183	0.317383	-0.00488281	-0.141602	-1.50879	-0.180664	0
-119.546	-478182	0.317383	-0.00488281	-0.141602	-1.50879	-0.180664	0
-119.545	-478181	0.322266	-0.00488281	-0.141602	-1.50879	-0.175781	0
-119.545	-478180	0.322266	-0.00488281	-0.141602	-1.50391	-0.175781	0
-119.545	-478179	0.322266	-0.00488281	-0.136719	-1.50391	-0.170898	0
-119.544	-478178	0.322266	-0.00488281	-0.141602	-1.50391	-0.175781	0.00488281
-119.544	-478177	0.322266	0	-0.141602	-1.50391	-0.180664	0.00488281
-119.544	-478176	0.322266	0	-0.136719	-1.49414	-0.170898	0
-119.544	-478175	0.317383	0	-0.136719	-1.49414	-0.170898	0.00488281
-119.543	-478174	0.322266	-0.00488281	-0.131836	-1.49414	-0.175781	0
-119.543	-478173	0.317383	-0.00488281	-0.136719	-1.49902	-0.185547	0
-119.543	-478172	0.317383	-0.00488281	-0.136719	-1.49902	-0.185547	0
-119.543	-478171	0.317383	-0.00488281	-0.136719	-1.49902	-0.185547	0
-119.543	-478170	0.322266	-0.00488281	-0.136719	-1.50391	-0.185547	0
-119.542	-478169	0.322266	0	-0.136719	-1.50391	-0.180664	0.00488281
-119.542	-478168	0.322266	0	-0.136719	-1.50391	-0.180664	0
-119.542	-478167	0.322266	0	-0.136719	-1.50391	-0.180664	0.00488281
-119.541	-478166	0.322266	0	-0.136719	-1.50391	-0.185547	0
-119.541	-478165	0.322266	0	-0.136719	-1.50391	-0.180664	0.00488281
-119.541	-478164	0.322266	0	-0.136719	-1.50391	-0.175781	0
-119.541	-478163	0.322266	-0.00488281	-0.136719	-1.50879	-0.180664	0
-119.54	-478162	0.322266	0	-0.136719	-1.50879	-0.180664	0
-119.54	-478161	0.322266	-0.00488281	-0.131836	-1.51855	-0.180664	0
-119.54	-478160	0.322266	-0.00488281	-0.131836	-1.51855	-0.180664	0.00488281
-119.54	-478159	0.322266	0	-0.136719	-1.52832	-0.180664	0
-119.54	-478158	0.322266	-0.00488281	-0.131836	-1.5332	-0.180664	0
-119.539	-478157	0.322266	-0.00488281	-0.131836	-1.54297	-0.185547	0.00488281
-119.539	-478156	0.322266	0	-0.131836	-1.54297	-0.180664	0
-119.539	-478155	0.322266	-0.00488281	-0.131836	-1.54785	-0.180664	0
-119.538	-478154	0.322266	0	-0.131836	-1.54785	-0.185547	0
-119.538	-478153	0.322266	0	-0.131836	-1.54785	-0.19043	0
-119.538	-478152	0.322266	0	-0.131836	-1.55273	-0.19043	0.00488281
-119.538	-478151	0.322266	-0.00488281	-0.131836	-1.55273	-0.19043	0
-119.537	-478150	0.317383	0	-0.131836	-1.54785	-0.19043	0.00488281
-119.537	-478149	0.322266	0	-0.131836	-1.54297	-0.19043	0
-119.537	-478148	0.322266	0	-0.126953	-1.54297	-0.195312	0
-119.537	-478147	0.322266	0	-0.126953	-1.54297	-0.195312	0
-119.537	-478146	0.322266	-0.00488281	-0.131836	-1.53809	-0.195312	0.00488281
-119.536	-478145	0.322266	0	-0.126953	-1.53809	-0.195312	0
-119.536	-478144	0.322266	0	-0.126953	-1.53809	-0.185547	0
-119.536	-478143	0.322266	-0.00488281	-0.126953	-1.53809	-0.19043	0.00488281
-119.535	-478142	0.322266	-0.00488281	-0.126953	-1.5332	-0.195312	0
-119.535	-478141	0.317383	-0.00488281	-0.126953	-1.5332	-0.195312	0
-119.535	-478140	0.317383	-0.00488281	-0.126953	-1.5332	-0.195312	0
-119.535	-478139	0.317383	0	-0.12207	-1.52832	-0.200195	0
-119.534	-478138	0.322266	-0.00488281	-0.126953	-1.52832	-0.200195	0
-119.534	-478137	0.317383	0	-0.126953	-1.52344	-0.209961	0.00488281
-119.534	-478136	0.322266	0	-0.126953	-1.52832	-0.205078	0
-119.534	-478135	0.317383	0	-0.12207	-1.52832	-0.209961	0
-119.534	-478134	0.322266	0	-0.12207	-1.52832	-0.209961	0.00488281
-119.533	-478133	0.322266	-0.00488281	-0.12207	-1.5332	-0.209961	0
-119.533	-478132	0.317383	0	-0.126953	-1.5332	-0.209961	0
-119.533	-478131	0.317383	0	-0.126953	-1.53809	-0.209961	0
-119.532	-478130	0.317383	-0.00488281	-0.12207	-1.53809	-0.205078	0
-119.532	-478129	0.322266	-0.00488281	-0.12207	-1.53809	-0.205078	0
-119.532	-478128	0.322266	-0.00488281	-0.126953	-1.53809	-0.205078	0
-119.532	-478127	0.322266	-0.00488281	-0.126953	-1.54297	-0.205078	0.00488281
-119.531	-478126	0.322266	0	-0.126953	-1.54297	-0.205078	0
-119.531	-478125	0.322266	0	-0.126953	-1.54297	-0.205078	0.00488281
-119.531	-478124	0.322266	-0.00488281	-0.126953	-1.54297	-0.209961	0.00488281
-119.531	-478123	0.322266	-0.00488281	-0.126953	-1.54297	-0.214844	0
-119.531	-478122	0.322266	-0.00488281	-0.12207	-1.54297	-0.219727	0
-119.53	-478121	0.322266	0	-0.12207	-1.54297	-0.224609	0
-119.53	-478120	0.322266	-0.00488281	-0.12207	-1.54297	-0.219727	0
-119.53	-478119	0.317383	-0.00488281	-0.126953	-1.54785	-0.224609	0
-119.529	-478118	0.322266	-0.00488281	-0.126953	-1.54297	-0.224609	0.00488281
-119.529	-478117	0.322266	-0.00488281	-0.126953	-1.54785	-0.229492	0
-119.529	-478116	0.322266	-0.00488281	-0.126953	-1.54785	-0.229492	0
-119.529	-478115	0.322266	-0.00488281	-0.126953	-1.54297	-0.229492	0
-119.528	-478114	0.322266	-0.00488281	-0.126953	-1.54297	-0.234375	0
-119.528	-478113	0.322266	-0.00488281	-0.126953	-1.53809	-0.234375	0.00488281
-119.528	-478112	0.322266	-0.00488281	-0.126953	-1.5332	-0.234375	0
-119.528	-478111	0.322266	-0.00488281	-0.126953	-1.52832	-0.234375	0
-119.528	-478110	0.322266	-0.00488281	-0.126953	-1.52344	-0.229492	0
-119.527	-478109	0.322266	0	-0.126953	-1.52344	-0.229492	0.00488281
-119.527	-478108	0.317383	-0.00488281	-0.126953	-1.51367	-0.229492	0
-119.527	-478107	0.322266	0	-0.126953	-1.50879	-0.224609	0
-119.526	-478106	0.322266	-0.00488281	-0.126953	-1.50879	-0.229492	0.00488281
-119.526	-478105	0.322266	0	-0.126953	-1.50879	-0.229492	0
-119.526	-478104	0.322266	-0.00488281	-0.126953	-1.51367	-0.229492	0
-119.526	-478103	0.322266	-0.00488281	-0.126953	-1.51367	-0.229492	0
-119.525	-478102	0.317383	-0.00488281	-0.126953	-1.50879	-0.234375	0
-119.525	-478101	0.322266	0	-0.131836	-1.50879	-0.234375	0
-119.525	-478100	0.322266	0	-0.131836	-1.50391	-0.239258	0
-119.525	-478099	0.317383	-0.00488281	-0.126953	-1.50391	-0.239258	0
-119.525	-478098	0.322266	-0.00488281	-0.131836	-1.49902	-0.239258	0
-119.524	-478097	0.322266	-0.00488281	-0.131836	-1.49902	-0.239258	0
-119.524	-478096	0.322266	0	-0.131836	-1.49414	-0.239258	0.00488281
-119.524	-478095	0.322266	0	-0.136719	-1.49902	-0.239258	0
-119.523	-478094	0.322266	0	-0.136719	-1.50391	-0.239258	0
-119.523	-478093	0.322266	-0.00488281	-0.131836	-1.50391	-0.244141	0
-119.523	-478092	0.322266	-0.00488281	-0.136719	-1.51367	-0.244141	0
-119.523	-478091	0.322266	-0.00488281	-0.131836	-1.51855	-0.249023	0
-119.522	-478090	0.317383	0	-0.131836	-1.52344	-0.253906	0
-119.522	-478089	0.322266	-0.00488281	-0.131836	-1.52344	-0.253906	0
-119.522	-478088	0.322266	-0.00488281	-0.131836	-1.52832	-0.253906	0
-119.522	-478087	0.322266	-0.00488281	-0.136719	-1.5332	-0.253906	0
-119.522	-478086	0.317383	0	-0.131836	-1.52832	-0.249023	0
-119.521	-478085	0.322266	0	-0.131836	-1.52344	-0.249023	0
-119.521	-478084	0.322266	0	-0.131836	-1.51855	-0.253906	0
-119.521	-478083	0.322266	0	-0.136719	-1.51367	-0.253906	0
-119.52	-478082	0.322266	-0.00488281	-0.131836	-1.51367	-0.258789	0.00488281
-119.52	-478081	0.322266	0	-0.136719	-1.50879	-0.263672	0
-119.52	-478080	0.322266	0	-0.136719	-1.50391	-0.263672	0.00488281
-119.52	-478079	0.322266	-0.00488281	-0.136719	-1.49902	-0.273438	0
-119.519	-478078	0.322266	0	-0.136719	-1.49902	-0.273438	0
-119.519	-478077	0.322266	0	-0.136719	-1.49414	-0.27832	0
-119.519	-478076	0.322266	-0.00488281	-0.131836	-1.49414	-0.283203	0
-119.519	-478075	0.322266	-0.00488281	-0.136719	-1.48926	-0.27832	0
-119.519	-478074	0.322266	-0.00488281	-0.136719	-1.48926	-0.283203	0
-119.518	-478073	0.322266	-0.00488281	-0.136719	-1.48926	-0.283203	0
-119.518	-478072	0.322266	0	-0.136719	-1.48438	-0.283203	0
-119.518	-478071	0.322266	-0.00488281	-0.136719	-1.47949	-0.27832	0
-119.517	-478070	0.322266	0	-0.136719	-1.47461	-0.273438	0
-119.517	-478069	0.322266	-0.00488281	-0.141602	-1.47949	-0.273438	0
-119.517	-478068	0.322266	0	-0.136719	-1.47461	-0.273438	0
-119.517	-478067	0.317383	-0.00488281	-0.141602	-1.47949	-0.268555	0
-119.516	-478066	0.322266	-0.00488281	-0.141602	-1.47949	-0.268555	0
-119.516	-478065	0.322266	-0.00488281	-0.141602	-1.47949	-0.263672	0
-119.516	-478064	0.317383	-0.00488281	-0.136719	-1.47949	-0.263672	0
-119.516	-478063	0.322266	0	-0.136719	-1.47949	-0.263672	0
-119.516	-478062	0.317383	0	-0.136719	-1.48438	-0.258789	0.00488281
-119.515	-478061	0.322266	-0.00488281	-0.136719	-1.48438	-0.253906	0
-119.515	-478060	0.322266	-0.00488281	-0.136719	-1.47949	-0.263672	0
-119.515	-478059	0.322266	-0.00488281	-0.136719	-1.47949	-0.263672	0
-119.514	-478058	0.317383	-0.00488281	-0.136719	-1.47461	-0.263672	0
-119.514	-478057	0.317383	0	-0.136719	-1.47461	-0.268555	0
-119.514	-478056	0.317383	-0.00488281	-0.136719	-1.47949	-0.273438	0
-119.514	-478055	0.317383	-0.00488281	-0.136719	-1.47461	-0.27832	0
-119.513	-478054	0.317383	0	-0.136719	-1.47949	-0.283203	0
-119.513	-478053	0.317383	-0.00488281	-0.136719	-1.47949	-0.27832	0.00488281
-119.513	-478052	0.322266	-0.00488281	-0.136719	-1.47949	-0.27832	0
-119.513	-478051	0.317383	-0.00488281	-0.136719	-1.47949	-0.27832	0
-119.513	-478050	0.317383	-0.00488281	-0.136719	-1.47949	-0.27832	0
-119.512	-478049	0.322266	-0.00488281	-0.131836	-1.47949	-0.27832	0.00488281
-119.512	-478048	0.322266	-0.00488281	-0.136719	-1.47461	-0.27832	0
-119.512	-478047	0.322266	-0.00488281	-0.136719	-1.47461	-0.27832	0
-119.511	-478046	0.322266	-0.00488281	-0.136719	-1.46973	-0.273438	0
-119.511	-478045	0.322266	-0.00488281	-0.131836	-1.46484	-0.273438	0
-119.511	-478044	0.322266	0	-0.131836	-1.45996	-0.27832	0
-119.511	-478043	0.322266	0	-0.136719	-1.45508	-0.273438	0
-119.51	-478042	0.322266	-0.00488281	-0.131836	-1.4502	-0.273438	0
-119.51	-478041	0.322266	-0.00488281	-0.131836	-1.44531	-0.27832	0
-119.51	-478040	0.322266	-0.00488281	-0.131836	-1.44531	-0.27832	0
-119.51	-478039	0.322266	-0.00488281	-0.131836	-1.44531	-0.273438	0
-119.51	-478038	0.322266	0	-0.131836	-1.44531	-0.273438	0
-119.509	-478037	0.322266	0	-0.131836	-1.44531	-0.273438	0
-119.509	-478036	0.322266	-0.00488281	-0.131836	-1.44531	-0.268555	0
-119.509	-478035	0.322266	0	-0.131836	-1.44531	-0.268555	0
-119.508	-478034	0.322266	0	-0.131836	-1.44531	-0.268555	0.00488281
-119.508	-478033	0.322266	0	-0.126953	-1.43555	-0.273438	0
-119.508	-478032	0.322266	-0.00488281	-0.126953	-1.44043	-0.268555	0
-119.508	-478031	0.322266	0	-0.126953	-1.43555	-0.268555	0
-119.507	-478030	0.322266	0	-0.131836	-1.44043	-0.273438	0
-119.507	-478029	0.322266	0	-0.131836	-1.43555	-0.268555	0
-119.507	-478028	0.322266	-0.00488281	-0.126953	-1.43555	-0.268555	0
-119.507	-478027	0.322266	-0.00488281	-0.126953	-1.44043	-0.263672	0
-119.507	-478026	0.322266	0	-0.131836	-1.4502	-0.258789	0
-119.506	-478025	0.322266	0	-0.131836	-1.45508	-0.253906	0
-119.506	-478024	0.322266	-0.00488281	-0.126953	-1.45996	-0.258789	0
-119.506	-478023	0.322266	-0.00488281	-0.126953	-1.46484	-0.258789	0
-119.505	-478022	0.322266	0	-0.126953	-1.46484	-0.258789	0.00488281
-119.505	-478021	0.322266	0	-0.131836	-1.46973	-0.258789	0
-119.505	-478020	0.322266	-0.00488281	-0.126953	-1.46973	-0.263672	0
-119.505	-478019	0.322266	-0.00488281	-0.126953	-1.46973	-0.263672	0
-119.504	-478018	0.322266	-0.00488281	-0.126953	-1.46484	-0.263672	0
-119.504	-478017	0.322266	0	-0.126953	-1.45996	-0.263672	0
-119.504	-478016	0.317383	0	-0.126953	-1.45508	-0.263672	0
-119.504	-478015	0.317383	0	-0.126953	-1.4502	-0.258789	0
-119.504	-478014	0.317383	-0.00488281	-0.12207	-1.44531	-0.263672	0
-119.503	-478013	0.317383	0	-0.12207	-1.44043	-0.263672	0
-119.503	-478012	0.317383	-0.00488281	-0.126953	-1.43555	-0.258789	0
-119.503	-478011	0.317383	0	-0.126953	-1.43066	-0.253906	0
-119.502	-478010	0.317383	0	-0.126953	-1.43066	-0.253906	0
-119.502	-478009	0.322266	0	-0.12207	-1.42578	-0.253906	0
-119.502	-478008	0.322266	0	-0.126953	-1.42578	-0.253906	0.00488281
-119.502	-478007	0.322266	0	-0.126953	-1.41602	-0.253906	0
[truncated: 478,018+ more rows]
